# Supplementary material for: MDK Activates the PI3K/AKT Axis to Induce AP2A1 Expression and Epithelial–Mesenchymal Transition in Colorectal Cancer
Source: Cancers (Basel). 2026 Apr 21;18(8):1311. doi: 10.3390/cancers18081311 (PMC13114282; doi:10.3390/cancers18081311)
Supplement: Supplementary file 1 [file cancers-18-01311-s001.zip]

Archive with 8 entries (8 files):
- File S1. full uncropped Gels and Blots images.pdf
- Supplementary Figure S1-S5 and Tables S1-S6.pdf
- Supplementary Figure S1.tif
- Supplementary Figure S2.tif
- Supplementary Figure S3.tif
- Supplementary Figure S4.tif
- Supplementary Figure S5.tif
- Supplementary Table S7.xls
