# Supplementary material for: MDK Activates the PI3K/AKT Axis to Induce AP2A1 Expression and Epithelial–Mesenchymal Transition in Colorectal Cancer
Source: Cancers (Basel). 2026 Apr 21;18(8):1311. doi: 10.3390/cancers18081311 (PMC13114282; doi:10.3390/cancers18081311)
Supplement: Supplementary file 1 [file cancers-18-01311-s001.zip › Supplementary Table S7.xls]

gene_id	SW480-shMDK_readcount	SW480-NC_readcount	log2FoldChange	pvalue	padj	SW480-shMDK	SW480-NC	description	symbol	change
ENSG00000110492	230	4289	-4.2846	5.32E-68	1.70E-63	3.108984274	60.62290336	midkine [Source:HGNC Symbol;Acc:HGNC:6972]	MDK	DOWN
ENSG00000184009	377	6207	-4.1052	9.74E-66	1.56E-61	2.744210041	47.24411745	actin gamma 1 [Source:HGNC Symbol;Acc:HGNC:144]	ACTG1	DOWN
ENSG00000111843	1070	38	4.7466	9.35E-60	9.96E-56	23.89056362	0.887189127	transmembrane protein 14C [Source:HGNC Symbol;Acc:HGNC:20952]	TMEM14C	UP
ENSG00000100938	23	722	-5.029	8.24E-57	6.58E-53	0.188386662	6.183715609	guanosine monophosphate reductase 2 [Source:HGNC Symbol;Acc:HGNC:4377]	GMPR2	DOWN
ENSG00000182307	27	747	-4.8479	1.46E-55	9.30E-52	0.182944995	5.29257921	chromosome 8 open reading frame 33 [Source:HGNC Symbol;Acc:HGNC:26104]	C8orf33	DOWN
ENSG00000073969	7	434	-5.9929	9.70E-53	5.16E-49	0.021820291	1.414627895	N-ethylmaleimide sensitive factor, vesicle fusing ATPase [Source:HGNC Symbol;Acc:HGNC:8016]	NSF	DOWN
ENSG00000214026	2	364	-7.4833	4.95E-52	2.26E-48	0.019828436	3.773547711	mitochondrial ribosomal protein L23 [Source:HGNC Symbol;Acc:HGNC:10322]	MRPL23	DOWN
ENSG00000234745	34	746	-4.5148	9.88E-52	3.94E-48	0.216920431	4.976802034	major histocompatibility complex, class I, B [Source:HGNC Symbol;Acc:HGNC:4932]	HLA-B	DOWN
ENSG00000110172	459	5027	-3.5172	1.84E-51	6.52E-48	1.21975967	13.96884395	cysteine and histidine rich domain containing 1 [Source:HGNC Symbol;Acc:HGNC:14525]	CHORDC1	DOWN
ENSG00000142188	12	392	-5.0793	5.91E-45	1.89E-41	0.079393805	2.711948479	transmembrane protein 50B [Source:HGNC Symbol;Acc:HGNC:1280]	TMEM50B	DOWN
ENSG00000120784	665	46	3.7857	4.08E-40	1.19E-36	2.544634288	0.184056669	ZFP30 zinc finger protein [Source:HGNC Symbol;Acc:HGNC:29555]	ZFP30	UP
ENSG00000077721	41	562	-3.8371	1.90E-39	5.05E-36	0.201614996	2.88978336	ubiquitin conjugating enzyme E2 A [Source:HGNC Symbol;Acc:HGNC:12472]	UBE2A	DOWN
ENSG00000100897	400	17	4.4821	2.49E-39	6.11E-36	1.857940072	0.082567784	DDB1 and CUL4 associated factor 11 [Source:HGNC Symbol;Acc:HGNC:20258]	DCAF11	UP
ENSG00000234127	213	0	10.7037	4.16E-39	9.50E-36	1.435319193	0	tripartite motif containing 26 [Source:HGNC Symbol;Acc:HGNC:12962]	TRIM26	UP
ENSG00000140465	978	89	3.3918	6.95E-39	1.48E-35	8.582538848	0.816689413	cytochrome P450 family 1 subfamily A member 1 [Source:HGNC Symbol;Acc:HGNC:2595]	CYP1A1	UP
ENSG00000129484	31	457	-3.9407	8.44E-38	1.68E-34	0.225095706	3.469858085	poly(ADP-ribose) polymerase 2 [Source:HGNC Symbol;Acc:HGNC:272]	PARP2	DOWN
ENSG00000177494	14	310	-4.5206	1.29E-36	2.42E-33	0.186507308	4.318366609	zinc finger BED-type containing 2 [Source:HGNC Symbol;Acc:HGNC:20710]	ZBED2	DOWN
ENSG00000100605	530	40	3.6595	4.87E-36	8.64E-33	2.30224496	0.181687751	inositol-tetrakisphosphate 1-kinase [Source:HGNC Symbol;Acc:HGNC:6177]	ITPK1	UP
ENSG00000100292	3325	445	2.8367	1.65E-35	2.77E-32	42.52827644	5.951632955	heme oxygenase 1 [Source:HGNC Symbol;Acc:HGNC:5013]	HMOX1	UP
ENSG00000070047	4	218	-5.788	4.27E-35	6.82E-32	0.020393983	1.162220582	PHD and ring finger domains 1 [Source:HGNC Symbol;Acc:HGNC:24351]	PHRF1	DOWN
ENSG00000234769	220	6	5.1037	2.17E-32	3.30E-29	5.207749358	0.148514426	WASP family homolog 4, pseudogene [Source:HGNC Symbol;Acc:HGNC:14126]	WASH4P	UP
ENSG00000153395	790	95	2.9898	4.27E-31	6.20E-28	3.598593193	0.452500709	lysophosphatidylcholine acyltransferase 1 [Source:HGNC Symbol;Acc:HGNC:25718]	LPCAT1	UP
ENSG00000005700	225	1433	-2.7348	5.01E-31	6.96E-28	0.761134269	5.068914252	inhibitor of Bruton tyrosine kinase [Source:HGNC Symbol;Acc:HGNC:17853]	IBTK	DOWN
ENSG00000028277	599	65	3.1372	7.00E-31	9.31E-28	1.947463005	0.220976325	POU class 2 homeobox 2 [Source:HGNC Symbol;Acc:HGNC:9213]	POU2F2	UP
ENSG00000112584	170	3	5.7035	2.06E-29	2.62E-26	0.831666241	0.015346573	family with sequence similarity 120B [Source:HGNC Symbol;Acc:HGNC:21109]	FAM120B	UP
ENSG00000119632	244	12	4.2675	2.34E-29	2.87E-26	4.492341365	0.23102244	interferon alpha inducible protein 27 like 2 [Source:HGNC Symbol;Acc:HGNC:19753]	IFI27L2	UP
ENSG00000258667	3434	579	2.5036	4.58E-29	5.42E-26	20.08032088	3.540290646	HIF1A antisense RNA 3 [Source:HGNC Symbol;Acc:HGNC:54284]	HIF1A-AS3	UP
ENSG00000131016	2324	11754	-2.4028	1.33E-28	1.52E-25	7.811499947	41.31178811	A-kinase anchoring protein 12 [Source:HGNC Symbol;Acc:HGNC:370]	AKAP12	DOWN
ENSG00000197226	47	406	-3.1717	2.90E-28	3.19E-25	0.120428767	1.087798389	TBC1 domain family member 9B [Source:HGNC Symbol;Acc:HGNC:29097]	TBC1D9B	DOWN
ENSG00000103423	460	2439	-2.4707	6.53E-28	6.95E-25	1.918767837	10.63815699	DnaJ heat shock protein family (Hsp40) member A3 [Source:HGNC Symbol;Acc:HGNC:11808]	DNAJA3	DOWN
ENSG00000174844	883	130	2.6983	1.18E-27	1.21E-24	1.961876248	0.302025947	dynein axonemal heavy chain 12 [Source:HGNC Symbol;Acc:HGNC:2943]	DNAH12	UP
ENSG00000165782	257	17	3.8441	1.49E-27	1.48E-24	2.052020371	0.141934333	phosphatidylinositol-4,5-bisphosphate 4-phosphatase 1 [Source:HGNC Symbol;Acc:HGNC:19299]	PIP4P1	UP
ENSG00000165948	148	2	6.0607	1.59E-27	1.54E-24	1.852814176	0.026181236	interferon alpha inducible protein 27 like 1 [Source:HGNC Symbol;Acc:HGNC:19754]	IFI27L1	UP
ENSG00000118160	198	8	4.544	2.68E-27	2.52E-24	1.107943489	0.046809328	solute carrier family 8 member A2 [Source:HGNC Symbol;Acc:HGNC:11069]	SLC8A2	UP
ENSG00000223617	396	42	3.1689	2.77E-27	2.53E-24	8.735931384	0.968842797	long intergenic non-protein coding RNA 370 [Source:HGNC Symbol;Acc:HGNC:42692]	LINC00370	UP
ENSG00000196305	1490	7140	-2.3249	8.20E-27	7.28E-24	1.960355516	9.822833411	isoleucyl-tRNA synthetase 1 [Source:HGNC Symbol;Acc:HGNC:5330]	IARS1	DOWN
ENSG00000051108	18272	3557	2.2965	1.41E-26	1.22E-23	106.4656185	21.67190839	homocysteine inducible ER protein with ubiquitin like domain 1 [Source:HGNC Symbol;Acc:HGNC:13744]	HERPUD1	UP
ENSG00000157191	479	61	2.9062	5.97E-26	5.01E-23	2.564066887	0.341439426	NECAP endocytosis associated 2 [Source:HGNC Symbol;Acc:HGNC:25528]	NECAP2	UP
ENSG00000078902	288	26	3.3989	1.02E-25	8.35E-23	1.419773025	0.134026222	toll interacting protein [Source:HGNC Symbol;Acc:HGNC:16476]	TOLLIP	UP
ENSG00000140403	272	24	3.4314	2.48E-25	1.98E-22	1.217203039	0.112304035	DnaJ heat shock protein family (Hsp40) member A4 [Source:HGNC Symbol;Acc:HGNC:14885]	DNAJA4	UP
ENSG00000104067	1694	311	2.3806	3.67E-25	2.86E-22	4.415748024	0.847698203	tight junction protein 1 [Source:HGNC Symbol;Acc:HGNC:11827]	TJP1	UP
ENSG00000225793	420	56	2.8398	5.23E-24	3.98E-21	1.307559154	0.182301431	TMEM30A divergent transcript [Source:HGNC Symbol;Acc:HGNC:48985]	TMEM30A-DT	UP
ENSG00000109536	15	187	-3.6931	1.50E-23	1.11E-20	0.272595181	3.553517991	FSHD region gene 1 [Source:HGNC Symbol;Acc:HGNC:3954]	FRG1	DOWN
ENSG00000179532	1798	357	2.2676	2.01E-23	1.46E-20	2.701698912	0.560925873	dynein heavy chain domain 1 [Source:HGNC Symbol;Acc:HGNC:26532]	DNHD1	UP
ENSG00000241322	2538	523	2.2141	2.81E-23	2.00E-20	8.336057788	1.796225196	F-box and WD repeat domain containing 10B [Source:HGNC Symbol;Acc:HGNC:14379]	FBXW10B	UP
ENSG00000012963	32	266	-3.1146	4.48E-23	3.11E-20	0.26897508	2.337941824	ubiquitin protein ligase E3 component n-recognin 7 [Source:HGNC Symbol;Acc:HGNC:20344]	UBR7	DOWN
ENSG00000151012	22408	5015	2.0953	9.64E-23	6.55E-20	68.52456691	16.03629871	solute carrier family 7 member 11 [Source:HGNC Symbol;Acc:HGNC:11059]	SLC7A11	UP
ENSG00000245025	279	32	3.0549	1.87E-22	1.24E-19	1.302476863	0.156208905	novel transcript, antisense to RHOBTB2	-	UP
ENSG00000116183	114	2	5.6845	1.94E-22	1.26E-19	0.307743643	0.005645524	pappalysin 2 [Source:HGNC Symbol;Acc:HGNC:14615]	PAPPA2	UP
ENSG00000139239	354	1570	-2.2129	2.37E-22	1.52E-19	16.18784297	75.07154771	ribosomal protein L14 pseudogene 1 [Source:HGNC Symbol;Acc:HGNC:31384]	RPL14P1	DOWN
ENSG00000078098	162	9	4.0872	2.80E-22	1.75E-19	0.685728671	0.039835457	fibroblast activation protein alpha [Source:HGNC Symbol;Acc:HGNC:3590]	FAP	UP
ENSG00000285928	270	32	3.0076	8.75E-22	5.37E-19	4.436543527	0.549820536	novel transcript	-	UP
ENSG00000137337	9	146	-4.0652	1.12E-21	6.68E-19	0.034827235	0.590771238	mediator of DNA damage checkpoint 1 [Source:HGNC Symbol;Acc:HGNC:21163]	MDC1	DOWN
ENSG00000128590	8493	1960	2.0509	1.13E-21	6.68E-19	98.69949756	23.81770355	DnaJ heat shock protein family (Hsp40) member B9 [Source:HGNC Symbol;Acc:HGNC:6968]	DNAJB9	UP
ENSG00000159840	41	288	-2.8729	1.30E-21	7.56E-19	0.370152049	2.71880954	zyxin [Source:HGNC Symbol;Acc:HGNC:13200]	ZYX	DOWN
ENSG00000182963	160	10	3.9192	2.35E-21	1.34E-18	0.541437332	0.035384919	gap junction protein gamma 1 [Source:HGNC Symbol;Acc:HGNC:4280]	GJC1	UP
ENSG00000161298	200	18	3.4007	2.44E-21	1.37E-18	0.521155555	0.04904558	zinc finger protein 382 [Source:HGNC Symbol;Acc:HGNC:17409]	ZNF382	UP
ENSG00000119681	563	99	2.4418	2.49E-21	1.37E-18	1.829210358	0.336341493	latent transforming growth factor beta binding protein 2 [Source:HGNC Symbol;Acc:HGNC:6715]	LTBP2	UP
ENSG00000177731	486	82	2.5011	2.63E-21	1.43E-18	2.272427416	0.400919887	FLII actin remodeling protein [Source:HGNC Symbol;Acc:HGNC:3750]	FLII	UP
ENSG00000146453	136	7	4.1921	5.82E-21	3.10E-18	1.818355673	0.097865127	PARN like ribonuclease domain containing exonuclease 1 [Source:HGNC Symbol;Acc:HGNC:21185]	PNLDC1	UP
ENSG00000224511	129	6	4.3342	6.84E-21	3.52E-18	0.998904968	0.048582036	long intergenic non-protein coding RNA 365 [Source:HGNC Symbol;Acc:HGNC:42687]	LINC00365	UP
ENSG00000275294	176	14	3.5762	6.82E-21	3.52E-18	4.727763716	0.393243115	long intergenic non-protein coding RNA 2340 [Source:HGNC Symbol;Acc:HGNC:53260]	LINC02340	UP
ENSG00000126787	761	2963	-2.0253	2.48E-20	1.26E-17	6.240072772	25.40543559	DLG associated protein 5 [Source:HGNC Symbol;Acc:HGNC:16864]	DLGAP5	DOWN
ENSG00000104626	194	19	3.2793	3.36E-20	1.68E-17	0.896582723	0.091818931	exoribonuclease 1 [Source:HGNC Symbol;Acc:HGNC:23994]	ERI1	UP
ENSG00000177628	6	119	-4.3453	5.31E-20	2.61E-17	0.048511182	1.006068528	glucosylceramidase beta 1 [Source:HGNC Symbol;Acc:HGNC:4177]	GBA1	DOWN
ENSG00000161888	54	314	-2.6013	6.77E-20	3.28E-17	0.561014134	3.411141125	SPC24 component of NDC80 kinetochore complex [Source:HGNC Symbol;Acc:HGNC:26913]	SPC24	DOWN
ENSG00000131471	272	38	2.7712	8.13E-20	3.87E-17	1.77333891	0.259057656	amine oxidase copper containing 3 [Source:HGNC Symbol;Acc:HGNC:550]	AOC3	UP
ENSG00000257497	170	15	3.4275	1.22E-19	5.71E-17	3.383343973	0.312160888	GLIPR1 antisense RNA 1 [Source:HGNC Symbol;Acc:HGNC:56075]	GLIPR1-AS1	UP
ENSG00000165949	1364	5017	-1.9433	1.48E-19	6.85E-17	9.708230053	37.33875097	interferon alpha inducible protein 27 [Source:HGNC Symbol;Acc:HGNC:5397]	IFI27	DOWN
ENSG00000255434	90	1	6.2631	1.53E-19	6.98E-17	4.861779995	0.056486256	novel transcript	-	UP
ENSG00000215186	136	9	3.835	1.67E-19	7.51E-17	0.731987703	0.050652092	golgin A6 family member B [Source:HGNC Symbol;Acc:HGNC:32205]	GOLGA6B	UP
ENSG00000105856	51	297	-2.6033	1.78E-19	7.91E-17	0.237111401	1.443872041	HMG-box transcription factor 1 [Source:HGNC Symbol;Acc:HGNC:23200]	HBP1	DOWN
ENSG00000132688	66	354	-2.4853	2.14E-19	9.34E-17	0.34961507	1.960827853	nestin [Source:HGNC Symbol;Acc:HGNC:7756]	NES	DOWN
ENSG00000196961	2	90	-5.4689	4.79E-19	2.06E-16	0.014945426	0.703251739	adaptor related protein complex 2 subunit alpha 1 [Source:HGNC Symbol;Acc:HGNC:561]	AP2A1	DOWN
ENSG00000101203	100	3	4.9387	5.03E-19	2.14E-16	0.268769807	0.008431245	collagen type XX alpha 1 chain [Source:HGNC Symbol;Acc:HGNC:14670]	COL20A1	UP
ENSG00000131018	1141	264	2.0468	7.98E-19	3.35E-16	0.708153215	0.171330827	spectrin repeat containing nuclear envelope protein 1 [Source:HGNC Symbol;Acc:HGNC:17089]	SYNE1	UP
ENSG00000108370	157	667	-2.1504	1.08E-18	4.50E-16	0.656741368	2.917497893	regulator of G protein signaling 9 [Source:HGNC Symbol;Acc:HGNC:10004]	RGS9	DOWN
ENSG00000004939	91	2	5.3598	1.63E-18	6.67E-16	0.523712522	0.012035706	solute carrier family 4 member 1 (Diego blood group) [Source:HGNC Symbol;Acc:HGNC:11027]	SLC4A1	UP
ENSG00000251537	248	36	2.7157	1.71E-18	6.91E-16	1.326570559	0.201359058	novel tripartite motif-containing 16 (TRIM16) and CMT1A duplicated region transcript 1 (CDRT1) protein	-	UP
ENSG00000041982	281	1088	-2.017	1.99E-18	7.95E-16	0.864327711	3.49937922	tenascin C [Source:HGNC Symbol;Acc:HGNC:5318]	TNC	DOWN
ENSG00000085999	177	726	-2.0998	2.67E-18	1.04E-15	1.280181304	5.490663533	RAD54 like [Source:HGNC Symbol;Acc:HGNC:9826]	RAD54L	DOWN
ENSG00000168209	2272	572	1.9252	2.66E-18	1.04E-15	31.63936851	8.329242469	DNA damage inducible transcript 4 [Source:HGNC Symbol;Acc:HGNC:24944]	DDIT4	UP
ENSG00000171848	4691	16040	-1.8381	4.06E-18	1.56E-15	15.11636626	54.04759	ribonucleotide reductase regulatory subunit M2 [Source:HGNC Symbol;Acc:HGNC:10452]	RRM2	DOWN
ENSG00000186871	275	1052	-1.9995	4.30E-18	1.63E-15	1.86718914	7.468981007	ERCC excision repair 6 like, spindle assembly checkpoint helicase [Source:HGNC Symbol;Acc:HGNC:20794]	ERCC6L	DOWN
ENSG00000289850	50	276	-2.526	6.10E-18	2.29E-15	2.782528173	16.06085437	novel transcript	-	DOWN
ENSG00000109674	118	511	-2.1777	6.73E-18	2.50E-15	1.194367275	5.408374849	nei like DNA glycosylase 3 [Source:HGNC Symbol;Acc:HGNC:24573]	NEIL3	DOWN
ENSG00000182208	109	6	4.0914	7.38E-18	2.71E-15	0.708603273	0.040786637	MOB kinase activator 2 [Source:HGNC Symbol;Acc:HGNC:24904]	MOB2	UP
ENSG00000023228	793	182	2.0582	8.23E-18	2.99E-15	1.921256392	0.461077068	NADH:ubiquinone oxidoreductase core subunit S1 [Source:HGNC Symbol;Acc:HGNC:7707]	NDUFS1	UP
ENSG00000162733	312	54	2.4634	8.53E-18	3.06E-15	0.829117684	0.150053227	discoidin domain receptor tyrosine kinase 2 [Source:HGNC Symbol;Acc:HGNC:2731]	DDR2	UP
ENSG00000112394	72	0	9.1406	9.21E-18	3.27E-15	0.188985094	0	solute carrier family 16 member 10 [Source:HGNC Symbol;Acc:HGNC:17027]	SLC16A10	UP
ENSG00000061455	327	58	2.4283	9.56E-18	3.35E-15	1.04494032	0.193803548	PR/SET domain 6 [Source:HGNC Symbol;Acc:HGNC:9350]	PRDM6	UP
ENSG00000260910	261	42	2.5677	1.14E-17	3.94E-15	1.295983576	0.218071182	SWI/SNF complex interacting GAS6 enhancer non-coding RNA [Source:HGNC Symbol;Acc:HGNC:43709]	SWINGN	UP
ENSG00000099834	268	44	2.5389	1.24E-17	4.25E-15	2.04729501	0.351470037	cadherin related family member 5 [Source:HGNC Symbol;Acc:HGNC:7521]	CDHR5	UP
ENSG00000246898	16	143	-3.214	1.26E-17	4.27E-15	0.218986904	2.046558648	long intergenic non-protein coding RNA 920 [Source:HGNC Symbol;Acc:HGNC:48611]	LINC00920	DOWN
ENSG00000133055	2	82	-5.3348	1.97E-17	6.49E-15	0.032447523	1.391090566	myosin binding protein H [Source:HGNC Symbol;Acc:HGNC:7552]	MYBPH	DOWN
ENSG00000197748	777	181	2.0368	1.94E-17	6.49E-15	3.189181539	0.77683144	cilia and flagella associated protein 43 [Source:HGNC Symbol;Acc:HGNC:26684]	CFAP43	UP
ENSG00000099194	25868	7132	1.7944	1.96E-17	6.49E-15	145.4664349	41.93737797	stearoyl-CoA desaturase [Source:HGNC Symbol;Acc:HGNC:10571]	SCD	UP
ENSG00000152495	106	6	4.0512	2.19E-17	7.13E-15	0.229649527	0.01359255	calcium/calmodulin dependent protein kinase IV [Source:HGNC Symbol;Acc:HGNC:1464]	CAMK4	UP
ENSG00000109805	1110	3747	-1.8195	2.60E-17	8.37E-15	6.754534039	23.84218784	non-SMC condensin I complex subunit G [Source:HGNC Symbol;Acc:HGNC:24304]	NCAPG	DOWN
ENSG00000257761	110	7	3.8863	2.91E-17	9.30E-15	1.244983826	0.082843619	novel transcript, antisense to LGR5	-	UP
ENSG00000156970	942	3156	-1.8086	5.07E-17	1.60E-14	6.225431395	21.80949148	BUB1 mitotic checkpoint serine/threonine kinase B [Source:HGNC Symbol;Acc:HGNC:1149]	BUB1B	DOWN
ENSG00000103226	256	43	2.5059	5.61E-17	1.76E-14	0.629117518	0.110496943	NODAL modulator 3 [Source:HGNC Symbol;Acc:HGNC:25242]	NOMO3	UP
ENSG00000145386	1196	3973	-1.7963	5.68E-17	1.76E-14	12.83689198	44.58997907	cyclin A2 [Source:HGNC Symbol;Acc:HGNC:1578]	CCNA2	DOWN
ENSG00000186480	2468	667	1.823	8.76E-17	2.69E-14	19.94333234	5.635966477	insulin induced gene 1 [Source:HGNC Symbol;Acc:HGNC:6083]	INSIG1	UP
ENSG00000094914	471	102	2.1414	9.64E-17	2.93E-14	2.938872468	0.665502975	aladin WD repeat nucleoporin [Source:HGNC Symbol;Acc:HGNC:13666]	AAAS	UP
ENSG00000169067	53	267	-2.3944	9.80E-17	2.95E-14	0.559493317	2.947272497	actin beta like 2 [Source:HGNC Symbol;Acc:HGNC:17780]	ACTBL2	DOWN
ENSG00000126562	353	70	2.2678	1.10E-16	3.29E-14	1.969295237	0.408342103	WNK lysine deficient protein kinase 4 [Source:HGNC Symbol;Acc:HGNC:14544]	WNK4	UP
ENSG00000170312	1776	5780	-1.7668	1.13E-16	3.33E-14	13.40055318	45.60343956	cyclin dependent kinase 1 [Source:HGNC Symbol;Acc:HGNC:1722]	CDK1	DOWN
ENSG00000123485	973	3208	-1.7854	1.16E-16	3.39E-14	7.51071423	25.89361901	Holliday junction recognition protein [Source:HGNC Symbol;Acc:HGNC:25444]	HJURP	DOWN
ENSG00000255326	101	6	3.9816	1.37E-16	3.98E-14	4.575997945	0.284253417	novel transcript	-	UP
ENSG00000198554	1008	3303	-1.7766	1.53E-16	4.40E-14	4.655614943	15.95199818	WD repeat and HMG-box DNA binding protein 1 [Source:HGNC Symbol;Acc:HGNC:23170]	WDHD1	DOWN
ENSG00000133048	140	548	-2.0322	1.80E-16	5.12E-14	1.227853645	5.025613932	chitinase 3 like 1 [Source:HGNC Symbol;Acc:HGNC:1932]	CHI3L1	DOWN
ENSG00000030066	639	2132	-1.8025	2.07E-16	5.85E-14	2.19766515	7.667218851	nucleoporin 160 [Source:HGNC Symbol;Acc:HGNC:18017]	NUP160	DOWN
ENSG00000112984	776	2562	-1.7874	2.28E-16	6.40E-14	5.941838978	20.51295743	kinesin family member 20A [Source:HGNC Symbol;Acc:HGNC:9787]	KIF20A	DOWN
ENSG00000105974	237	853	-1.9115	2.61E-16	7.25E-14	1.80720457	6.801394996	caveolin 1 [Source:HGNC Symbol;Acc:HGNC:1527]	CAV1	DOWN
ENSG00000204371	3	81	-4.7613	3.12E-16	8.60E-14	0.01212115	0.342213857	euchromatic histone lysine methyltransferase 2 [Source:HGNC Symbol;Acc:HGNC:14129]	EHMT2	DOWN
ENSG00000134058	282	52	2.372	3.47E-16	9.47E-14	3.442687589	0.663807027	cyclin dependent kinase 7 [Source:HGNC Symbol;Acc:HGNC:1778]	CDK7	UP
ENSG00000171931	239	41	2.4754	3.54E-16	9.59E-14	1.606485158	0.28817259	F-box and WD repeat domain containing 10 [Source:HGNC Symbol;Acc:HGNC:1211]	FBXW10	UP
ENSG00000111665	338	1165	-1.8493	3.82E-16	1.03E-13	2.043296155	7.364284179	cell division cycle associated 3 [Source:HGNC Symbol;Acc:HGNC:14624]	CDCA3	DOWN
ENSG00000246130	98	6	3.9381	4.18E-16	1.11E-13	1.096544107	0.070200673	novel transcript	-	UP
ENSG00000131153	240	851	-1.89	5.24E-16	1.37E-13	2.19905302	8.153498867	GINS complex subunit 2 [Source:HGNC Symbol;Acc:HGNC:24575]	GINS2	DOWN
ENSG00000227063	792	200	1.9204	5.23E-16	1.37E-13	288.3935867	76.15184127	ribosomal protein L41 pseudogene 1 [Source:HGNC Symbol;Acc:HGNC:10356]	RPL41P1	UP
ENSG00000165480	959	3069	-1.7424	5.89E-16	1.53E-13	9.434793827	31.57189805	spindle and kinetochore associated complex subunit 3 [Source:HGNC Symbol;Acc:HGNC:20262]	SKA3	DOWN
ENSG00000180787	106	8	3.6434	5.94E-16	1.53E-13	0.626919722	0.049475028	ZFP3 zinc finger protein [Source:HGNC Symbol;Acc:HGNC:12861]	ZFP3	UP
ENSG00000166803	281	974	-1.8573	7.06E-16	1.80E-13	2.255248549	8.174045395	PCNA clamp associated factor [Source:HGNC Symbol;Acc:HGNC:28961]	PCLAF	DOWN
ENSG00000118193	489	1620	-1.7922	7.25E-16	1.84E-13	1.977372708	6.849907192	kinesin family member 14 [Source:HGNC Symbol;Acc:HGNC:19181]	KIF14	DOWN
ENSG00000168329	96	6	3.9084	8.85E-16	2.21E-13	0.774480489	0.050615146	C-X3-C motif chemokine receptor 1 [Source:HGNC Symbol;Acc:HGNC:2558]	CX3CR1	UP
ENSG00000180644	206	738	-1.9047	8.82E-16	2.21E-13	2.412997823	9.039326385	perforin 1 [Source:HGNC Symbol;Acc:HGNC:9360]	PRF1	DOWN
ENSG00000015568	201	32	2.5821	1.04E-15	2.56E-13	0.417938282	0.069575457	RANBP2 like and GRIP domain containing 5 [Source:HGNC Symbol;Acc:HGNC:32418]	RGPD5	UP
ENSG00000248898	80	3	4.6173	1.09E-15	2.68E-13	0.791275617	0.031027662	PELO antisense RNA 1 [Source:HGNC Symbol;Acc:HGNC:56263]	PELO-AS1	UP
ENSG00000197405	190	29	2.6424	1.12E-15	2.74E-13	1.89069222	0.301755525	complement C5a receptor 1 [Source:HGNC Symbol;Acc:HGNC:1338]	C5AR1	UP
ENSG00000186185	343	1156	-1.8169	1.14E-15	2.76E-13	2.144735199	7.558356804	kinesin family member 18B [Source:HGNC Symbol;Acc:HGNC:27102]	KIF18B	DOWN
ENSG00000101255	5624	1649	1.7055	1.16E-15	2.78E-13	50.40375191	15.45354799	tribbles pseudokinase 3 [Source:HGNC Symbol;Acc:HGNC:16228]	TRIB3	UP
ENSG00000275552	104	8	3.6159	1.21E-15	2.87E-13	1.148430947	0.092374379	novel transcript, antisense ABHD4	-	UP
ENSG00000091137	124	12	3.2917	1.44E-15	3.41E-13	0.652283758	0.066006411	solute carrier family 26 member 4 [Source:HGNC Symbol;Acc:HGNC:8818]	SLC26A4	UP
ENSG00000165304	662	2121	-1.7441	1.67E-15	3.92E-13	6.325091253	21.19041542	maternal embryonic leucine zipper kinase [Source:HGNC Symbol;Acc:HGNC:16870]	MELK	DOWN
ENSG00000185306	61	0	8.9019	1.69E-15	3.94E-13	0.354868386	0	chromosome 12 open reading frame 56 [Source:HGNC Symbol;Acc:HGNC:26967]	C12orf56	UP
ENSG00000117399	1120	3493	-1.7053	1.84E-15	4.23E-13	16.41857578	53.5434118	cell division cycle 20 [Source:HGNC Symbol;Acc:HGNC:1723]	CDC20	DOWN
ENSG00000089737	531	1719	-1.759	1.83E-15	4.23E-13	1.821767835	6.166864154	DEAD-box helicase 24 [Source:HGNC Symbol;Acc:HGNC:13266]	DDX24	DOWN
ENSG00000135740	466	109	2.0304	1.94E-15	4.43E-13	2.535899661	0.620244102	solute carrier family 9 member A5 [Source:HGNC Symbol;Acc:HGNC:11078]	SLC9A5	UP
ENSG00000148773	6499	19757	-1.6685	2.27E-15	5.14E-13	14.92305927	47.43755787	marker of proliferation Ki-67 [Source:HGNC Symbol;Acc:HGNC:7107]	MKI67	DOWN
ENSG00000171320	507	1636	-1.7543	2.38E-15	5.36E-13	1.915933749	6.46466201	establishment of sister chromatid cohesion N-acetyltransferase 2 [Source:HGNC Symbol;Acc:HGNC:27230]	ESCO2	DOWN
ENSG00000279852	93	6	3.8627	2.75E-15	6.14E-13	1.1448315	0.07723246	TEC	-	UP
ENSG00000189057	1583	4847	-1.6788	3.25E-15	7.22E-13	12.08027587	38.67754974	FAM111 trypsin like peptidase B [Source:HGNC Symbol;Acc:HGNC:24200]	FAM111B	DOWN
ENSG00000290877	267	52	2.2931	3.62E-15	7.97E-13	2.431340301	0.495139789	Rho associated coiled-coil containing protein kinase 1 pseudogene 1 [Source:NCBI gene (formerly Entrezgene);Acc:727758]	ROCK1P1	UP
ENSG00000138180	1314	4022	-1.6783	4.02E-15	8.80E-13	11.77641003	37.69203761	centrosomal protein 55 [Source:HGNC Symbol;Acc:HGNC:1161]	CEP55	DOWN
ENSG00000166448	59	0	8.8539	4.50E-15	9.73E-13	0.37496081	0	transmembrane protein 130 [Source:HGNC Symbol;Acc:HGNC:25429]	TMEM130	UP
ENSG00000131747	7135	21399	-1.649	4.51E-15	9.73E-13	33.01622031	103.542072	DNA topoisomerase II alpha [Source:HGNC Symbol;Acc:HGNC:11989]	TOP2A	DOWN
ENSG00000114646	100	8	3.5594	5.02E-15	1.07E-12	0.675401846	0.056499191	chondroitin sulfate proteoglycan 5 [Source:HGNC Symbol;Acc:HGNC:2467]	CSPG5	UP
ENSG00000163507	930	2860	-1.685	5.01E-15	1.07E-12	5.990426454	19.26330591	cellular inhibitor of PP2A [Source:HGNC Symbol;Acc:HGNC:29302]	CIP2A	DOWN
ENSG00000024526	1227	3742	-1.673	5.27E-15	1.11E-12	6.129762522	19.54757401	DEP domain containing 1 [Source:HGNC Symbol;Acc:HGNC:22949]	DEPDC1	DOWN
ENSG00000010379	81	4	4.2343	5.61E-15	1.17E-12	0.563063561	0.029075179	solute carrier family 6 member 13 [Source:HGNC Symbol;Acc:HGNC:11046]	SLC6A13	UP
ENSG00000129195	218	748	-1.8425	5.57E-15	1.17E-12	2.298843798	8.247922344	PICALM interacting mitotic regulator [Source:HGNC Symbol;Acc:HGNC:25483]	PIMREG	DOWN
ENSG00000261114	91	6	3.8314	5.89E-15	1.22E-12	3.839809265	0.264733869	novel transcript, sense intronic to HERPUD1	-	UP
ENSG00000092853	1580	4780	-1.6614	6.09E-15	1.26E-12	4.858907501	15.37090496	claspin [Source:HGNC Symbol;Acc:HGNC:19715]	CLSPN	DOWN
ENSG00000159289	65	1	5.7944	6.21E-15	1.27E-12	0.546979147	0.008799286	golgin A6 family member A [Source:HGNC Symbol;Acc:HGNC:13567]	GOLGA6A	UP
ENSG00000112742	819	2526	-1.6892	7.05E-15	1.43E-12	5.275440071	17.01367508	TTK protein kinase [Source:HGNC Symbol;Acc:HGNC:12401]	TTK	DOWN
ENSG00000035499	382	1225	-1.7452	8.96E-15	1.81E-12	2.960329238	9.926650618	DEP domain containing 1B [Source:HGNC Symbol;Acc:HGNC:24902]	DEPDC1B	DOWN
ENSG00000140451	40	203	-2.4041	9.50E-15	1.91E-12	0.253391741	1.344678615	PIF1 5'-to-3' DNA helicase [Source:HGNC Symbol;Acc:HGNC:26220]	PIF1	DOWN
ENSG00000134321	14886	4597	1.6308	9.70E-15	1.94E-12	77.58607042	25.0536059	radical S-adenosyl methionine domain containing 2 [Source:HGNC Symbol;Acc:HGNC:30908]	RSAD2	UP
ENSG00000144821	465	1466	-1.7207	9.98E-15	1.98E-12	1.723649788	5.682246163	myosin heavy chain 15 [Source:HGNC Symbol;Acc:HGNC:31073]	MYH15	DOWN
ENSG00000168078	812	2489	-1.6803	1.02E-14	2.00E-12	11.14980284	35.73765495	PDZ binding kinase [Source:HGNC Symbol;Acc:HGNC:18282]	PBK	DOWN
ENSG00000136982	665	2053	-1.6905	1.09E-14	2.14E-12	7.886626897	25.45942529	DNA replication and sister chromatid cohesion 1 [Source:HGNC Symbol;Acc:HGNC:24453]	DSCC1	DOWN
ENSG00000089685	1323	3969	-1.6493	1.13E-14	2.20E-12	10.22847145	32.08647352	baculoviral IAP repeat containing 5 [Source:HGNC Symbol;Acc:HGNC:593]	BIRC5	DOWN
ENSG00000279667	190	32	2.5009	1.15E-14	2.23E-12	5.576131086	0.982017774	TEC	-	UP
ENSG00000196584	514	1605	-1.7069	1.19E-14	2.30E-12	2.351167261	7.676892156	X-ray repair cross complementing 2 [Source:HGNC Symbol;Acc:HGNC:12829]	XRCC2	DOWN
ENSG00000122025	57	0	8.8043	1.21E-14	2.31E-12	0.404232633	0	fms related receptor tyrosine kinase 3 [Source:HGNC Symbol;Acc:HGNC:3765]	FLT3	UP
ENSG00000121152	464	1457	-1.7149	1.26E-14	2.39E-12	2.090998712	6.865708061	non-SMC condensin I complex subunit H [Source:HGNC Symbol;Acc:HGNC:1112]	NCAPH	DOWN
ENSG00000143476	1220	3657	-1.6481	1.29E-14	2.44E-12	7.309293995	22.91028841	denticleless E3 ubiquitin protein ligase homolog [Source:HGNC Symbol;Acc:HGNC:30288]	DTL	DOWN
ENSG00000163631	69	2	4.9612	1.32E-14	2.48E-12	0.593162666	0.017978138	albumin [Source:HGNC Symbol;Acc:HGNC:399]	ALB	UP
ENSG00000197299	427	1344	-1.7183	1.48E-14	2.77E-12	1.59907047	5.262946958	BLM RecQ like helicase [Source:HGNC Symbol;Acc:HGNC:1058]	BLM	DOWN
ENSG00000172361	298	64	2.1526	1.50E-14	2.79E-12	4.818777409	1.082157744	cilia and flagella associated protein 53 [Source:HGNC Symbol;Acc:HGNC:26530]	CFAP53	UP
ENSG00000146918	1180	3526	-1.6436	1.58E-14	2.91E-12	4.8985028	15.30571624	non-SMC condensin II complex subunit G2 [Source:HGNC Symbol;Acc:HGNC:21904]	NCAPG2	DOWN
ENSG00000106034	35	183	-2.4465	1.93E-14	3.53E-12	0.134363914	0.734608059	cadherin like and PC-esterase domain containing 1 [Source:HGNC Symbol;Acc:HGNC:26159]	CPED1	DOWN
ENSG00000213366	703	190	1.8224	2.15E-14	3.93E-12	2.274555007	0.642813096	glutathione S-transferase mu 2 [Source:HGNC Symbol;Acc:HGNC:4634]	GSTM2	UP
ENSG00000179889	33	175	-2.4667	2.60E-14	4.71E-12	0.103435532	0.573566605	pyridoxal dependent decarboxylase domain containing 1 [Source:HGNC Symbol;Acc:HGNC:28995]	PDXDC1	DOWN
ENSG00000253598	288	62	2.1491	2.63E-14	4.75E-12	5.948530817	1.339056537	solute carrier family 10 member 5 [Source:HGNC Symbol;Acc:HGNC:22981]	SLC10A5	UP
ENSG00000183023	111	11	3.2563	2.67E-14	4.78E-12	0.146904902	0.015222851	solute carrier family 8 member A1 [Source:HGNC Symbol;Acc:HGNC:11068]	SLC8A1	UP
ENSG00000175197	2095	631	1.6666	2.72E-14	4.84E-12	47.27743163	14.88981163	DNA damage inducible transcript 3 [Source:HGNC Symbol;Acc:HGNC:2726]	DDIT3	UP
ENSG00000163485	24	145	-2.6529	3.00E-14	5.32E-12	0.168903643	1.067052464	adenosine A1 receptor [Source:HGNC Symbol;Acc:HGNC:262]	ADORA1	DOWN
ENSG00000292343	137	18	2.8553	3.07E-14	5.41E-12	0.99282246	0.136399735	A-kinase anchoring protein 17A [Source:HGNC Symbol;Acc:HGNC:18783]	AKAP17A	UP
ENSG00000140450	6230	1952	1.6098	3.13E-14	5.49E-12	45.23697575	14.82092556	arrestin domain containing 4 [Source:HGNC Symbol;Acc:HGNC:28087]	ARRDC4	UP
ENSG00000279641	200	37	2.3662	4.63E-14	8.07E-12	3.652606642	0.706585351	TEC	-	UP
ENSG00000225439	10	97	-3.3259	5.95E-14	1.03E-11	0.074746069	0.758141177	BOLA3 divergent transcript [Source:HGNC Symbol;Acc:HGNC:42922]	BOLA3-DT	DOWN
ENSG00000244055	253	53	2.1881	6.68E-14	1.15E-11	1.311455897	0.287275795	novel transcript, antisense to ERVW-1 and PEX1	-	UP
ENSG00000134548	75	4	4.1234	6.71E-14	1.15E-11	0.305455661	0.017034795	spexin hormone [Source:HGNC Symbol;Acc:HGNC:28139]	SPX	UP
ENSG00000102384	435	1326	-1.6721	6.97E-14	1.19E-11	1.837879588	5.858161197	centromere protein I [Source:HGNC Symbol;Acc:HGNC:3968]	CENPI	DOWN
ENSG00000205414	13	104	-3.052	7.14E-14	1.21E-11	0.155298656	1.299115251	novel transcript, antisense to NKD1	-	DOWN
ENSG00000225329	104	11	3.1624	7.81E-14	1.32E-11	1.291561709	0.142844822	LHFPL3 antisense RNA 2 [Source:HGNC Symbol;Acc:HGNC:44106]	LHFPL3-AS2	UP
ENSG00000196550	129	453	-1.8755	7.95E-14	1.34E-11	1.011653556	3.714756065	family with sequence similarity 72 member A [Source:HGNC Symbol;Acc:HGNC:24044]	FAM72A	DOWN
ENSG00000135678	239	50	2.1898	8.69E-14	1.45E-11	0.935535086	0.204654915	carboxypeptidase M [Source:HGNC Symbol;Acc:HGNC:2311]	CPM	UP
ENSG00000198805	694	2040	-1.6198	1.11E-13	1.85E-11	3.498443045	10.75314498	purine nucleoside phosphorylase [Source:HGNC Symbol;Acc:HGNC:7892]	PNP	DOWN
ENSG00000173530	7511	2421	1.5689	1.13E-13	1.86E-11	62.66914641	21.12228038	TNF receptor superfamily member 10d [Source:HGNC Symbol;Acc:HGNC:11907]	TNFRSF10D	UP
ENSG00000166851	639	1877	-1.6188	1.34E-13	2.21E-11	3.959490825	12.16165703	polo like kinase 1 [Source:HGNC Symbol;Acc:HGNC:9077]	PLK1	DOWN
ENSG00000138778	803	2335	-1.6042	1.42E-13	2.33E-11	2.385608713	7.253716005	centromere protein E [Source:HGNC Symbol;Acc:HGNC:1856]	CENPE	DOWN
ENSG00000175063	660	1935	-1.616	1.43E-13	2.33E-11	15.13729946	46.40613858	ubiquitin conjugating enzyme E2 C [Source:HGNC Symbol;Acc:HGNC:15937]	UBE2C	DOWN
ENSG00000109743	52	0	8.6721	1.49E-13	2.42E-11	0.535333169	0	bone marrow stromal cell antigen 1 [Source:HGNC Symbol;Acc:HGNC:1118]	BST1	UP
ENSG00000271254	120	15	2.9254	1.51E-13	2.44E-11	0.824644883	0.107787147	-	-	UP
ENSG00000132837	158	26	2.5333	1.52E-13	2.44E-11	0.879943011	0.151412177	dimethylglycine dehydrogenase [Source:HGNC Symbol;Acc:HGNC:24475]	DMGDH	UP
ENSG00000173253	39	186	-2.3144	1.62E-13	2.58E-11	0.323117176	1.611381518	doublesex and mab-3 related transcription factor 2 [Source:HGNC Symbol;Acc:HGNC:2935]	DMRT2	DOWN
ENSG00000117724	4230	11853	-1.5509	1.65E-13	2.62E-11	10.00424972	29.3131464	centromere protein F [Source:HGNC Symbol;Acc:HGNC:1857]	CENPF	DOWN
ENSG00000189001	131	18	2.7907	1.67E-13	2.64E-11	1.945528007	0.279530173	suprabasin [Source:HGNC Symbol;Acc:HGNC:24950]	SBSN	UP
ENSG00000042832	300	70	2.0332	1.75E-13	2.76E-11	0.794865217	0.193936822	thyroglobulin [Source:HGNC Symbol;Acc:HGNC:11764]	TG	UP
ENSG00000169679	1673	4730	-1.5637	1.78E-13	2.78E-11	7.827537773	23.14090652	BUB1 mitotic checkpoint serine/threonine kinase [Source:HGNC Symbol;Acc:HGNC:1148]	BUB1	DOWN
ENSG00000236501	68	3	4.3832	1.87E-13	2.91E-11	0.293094594	0.013521042	novel transcript	-	UP
ENSG00000172062	144	22	2.6394	1.88E-13	2.92E-11	1.371408138	0.219087151	survival of motor neuron 1, telomeric [Source:HGNC Symbol;Acc:HGNC:11117]	SMN1	UP
ENSG00000146267	2	61	-4.9087	2.00E-13	3.08E-11	0.005049615	0.161045304	failed axon connections homolog, metaxin like GST domain containing [Source:HGNC Symbol;Acc:HGNC:20742]	FAXC	DOWN
ENSG00000169607	419	1251	-1.6422	2.01E-13	3.09E-11	2.261771711	7.061257529	cytoskeleton associated protein 2 like [Source:HGNC Symbol;Acc:HGNC:26877]	CKAP2L	DOWN
ENSG00000157514	1334	408	1.6444	2.02E-13	3.09E-11	7.937474557	2.538497126	TSC22 domain family member 3 [Source:HGNC Symbol;Acc:HGNC:3051]	TSC22D3	UP
ENSG00000279145	261	58	2.1032	2.28E-13	3.47E-11	1.435684902	0.333608122	TEC	-	UP
ENSG00000196074	136	20	2.6937	2.71E-13	4.10E-11	0.620462895	0.09541066	synaptonemal complex protein 2 [Source:HGNC Symbol;Acc:HGNC:11490]	SYCP2	UP
ENSG00000125845	31	159	-2.4183	2.90E-13	4.37E-11	0.257923486	1.383299808	bone morphogenetic protein 2 [Source:HGNC Symbol;Acc:HGNC:1069]	BMP2	DOWN
ENSG00000131480	558	155	1.7828	2.93E-13	4.40E-11	6.147963257	1.785742187	amine oxidase copper containing 2 [Source:HGNC Symbol;Acc:HGNC:549]	AOC2	UP
ENSG00000187239	139	21	2.6552	2.95E-13	4.40E-11	0.620708102	0.098057746	formin binding protein 1 [Source:HGNC Symbol;Acc:HGNC:17069]	FNBP1	UP
ENSG00000197776	100	11	3.1059	3.04E-13	4.51E-11	0.98185082	0.112934904	kelch domain containing 1 [Source:HGNC Symbol;Acc:HGNC:19836]	KLHDC1	UP
ENSG00000176783	43	195	-2.2421	3.29E-13	4.86E-11	0.214925664	1.01916483	RUN and FYVE domain containing 1 [Source:HGNC Symbol;Acc:HGNC:19760]	RUFY1	DOWN
ENSG00000075702	284	866	-1.6724	3.42E-13	5.03E-11	0.685644824	2.186194261	WD repeat domain 62 [Source:HGNC Symbol;Acc:HGNC:24502]	WDR62	DOWN
ENSG00000091536	88	8	3.3752	4.02E-13	5.89E-11	0.13014151	0.012371238	myosin XVA [Source:HGNC Symbol;Acc:HGNC:7594]	MYO15A	UP
ENSG00000123219	465	1359	-1.6114	4.06E-13	5.92E-11	3.182891939	9.726988321	centromere protein K [Source:HGNC Symbol;Acc:HGNC:29479]	CENPK	DOWN
ENSG00000077152	554	1601	-1.5952	4.18E-13	6.06E-11	8.466382614	25.5840594	ubiquitin conjugating enzyme E2 T [Source:HGNC Symbol;Acc:HGNC:25009]	UBE2T	DOWN
ENSG00000183914	61	2	4.7838	5.01E-13	7.24E-11	0.106846174	0.003663103	dynein axonemal heavy chain 2 [Source:HGNC Symbol;Acc:HGNC:2948]	DNAH2	UP
ENSG00000134057	2562	7043	-1.5233	5.24E-13	7.54E-11	31.05864123	89.27934826	cyclin B1 [Source:HGNC Symbol;Acc:HGNC:1579]	CCNB1	DOWN
ENSG00000143228	433	1264	-1.6097	5.47E-13	7.84E-11	3.798705476	11.59537495	NUF2 component of NDC80 kinetochore complex [Source:HGNC Symbol;Acc:HGNC:14621]	NUF2	DOWN
ENSG00000100297	1015	2834	-1.5457	5.57E-13	7.94E-11	4.119045214	12.02597673	minichromosome maintenance complex component 5 [Source:HGNC Symbol;Acc:HGNC:6948]	MCM5	DOWN
ENSG00000184661	795	2246	-1.5626	5.77E-13	8.18E-11	6.342538522	18.73681346	cell division cycle associated 2 [Source:HGNC Symbol;Acc:HGNC:14623]	CDCA2	DOWN
ENSG00000137807	1607	4435	-1.5289	5.98E-13	8.45E-11	7.207746565	20.80018758	kinesin family member 23 [Source:HGNC Symbol;Acc:HGNC:6392]	KIF23	DOWN
ENSG00000008516	74	5	3.7908	6.11E-13	8.60E-11	0.459982107	0.032498942	matrix metallopeptidase 25 [Source:HGNC Symbol;Acc:HGNC:14246]	MMP25	UP
ENSG00000198028	78	6	3.6093	6.30E-13	8.82E-11	0.767632397	0.061744736	zinc finger protein 560 [Source:HGNC Symbol;Acc:HGNC:26484]	ZNF560	UP
ENSG00000143382	294	71	1.9837	6.43E-13	8.92E-11	1.34817643	0.340445615	ADAMTS like 4 [Source:HGNC Symbol;Acc:HGNC:19706]	ADAMTSL4	UP
ENSG00000235448	149	25	2.5051	6.40E-13	8.92E-11	1.434777994	0.251726214	LURAP1L antisense RNA 1 [Source:HGNC Symbol;Acc:HGNC:49761]	LURAP1L-AS1	UP
ENSG00000013810	1640	4515	-1.5254	6.62E-13	9.15E-11	5.481186376	15.77896353	transforming acidic coiled-coil containing protein 3 [Source:HGNC Symbol;Acc:HGNC:11524]	TACC3	DOWN
ENSG00000174371	719	2029	-1.5609	7.57E-13	1.04E-10	5.12612043	15.12627382	exonuclease 1 [Source:HGNC Symbol;Acc:HGNC:3511]	EXO1	DOWN
ENSG00000230825	86	8	3.3421	8.47E-13	1.16E-10	0.779518341	0.075824206	long intergenic non-protein coding RNA 3016 [Source:HGNC Symbol;Acc:HGNC:56145]	LINC03016	UP
ENSG00000065320	167	532	-1.7352	8.89E-13	1.21E-10	0.7678303	2.557704711	netrin 1 [Source:HGNC Symbol;Acc:HGNC:8029]	NTN1	DOWN
ENSG00000143603	48	0	8.557	1.17E-12	1.58E-10	0.104106944	0	potassium calcium-activated channel subfamily N member 3 [Source:HGNC Symbol;Acc:HGNC:6292]	KCNN3	UP
ENSG00000287405	48	0	8.557	1.17E-12	1.58E-10	0.422359885	0	novel transcript, antisense to HDAC4	-	UP
ENSG00000150637	48	0	8.557	1.17E-12	1.58E-10	0.103649633	0	CD226 molecule [Source:HGNC Symbol;Acc:HGNC:16961]	CD226	UP
ENSG00000130023	14	99	-2.8751	1.20E-12	1.61E-10	0.096772248	0.715563177	ER membrane associated RNA degradation [Source:HGNC Symbol;Acc:HGNC:21056]	ERMARD	DOWN
ENSG00000142408	8	81	-3.3836	1.23E-12	1.65E-10	0.026661965	0.282278096	calcium voltage-gated channel auxiliary subunit gamma 8 [Source:HGNC Symbol;Acc:HGNC:13628]	CACNG8	DOWN
ENSG00000109063	534	153	1.7381	1.24E-12	1.65E-10	2.356406713	0.705976787	myosin heavy chain 3 [Source:HGNC Symbol;Acc:HGNC:7573]	MYH3	UP
ENSG00000164125	192	594	-1.6931	1.30E-12	1.72E-10	0.718654992	2.324853865	golgi associated kinase 1B [Source:HGNC Symbol;Acc:HGNC:25312]	GASK1B	DOWN
ENSG00000137501	1313	3579	-1.511	1.31E-12	1.73E-10	3.439924552	9.80473558	synaptotagmin like 2 [Source:HGNC Symbol;Acc:HGNC:15585]	SYTL2	DOWN
ENSG00000269896	244	56	2.0566	1.41E-12	1.85E-10	2.989917269	0.717542069	small nuclear ribonucleoprotein N (SNRPN) pseudogene	-	UP
ENSG00000087586	1155	3150	-1.5118	1.47E-12	1.92E-10	11.63473102	33.17988781	aurora kinase A [Source:HGNC Symbol;Acc:HGNC:11393]	AURKA	DOWN
ENSG00000134690	650	1812	-1.5433	1.61E-12	2.10E-10	7.968253996	23.22726111	cell division cycle associated 8 [Source:HGNC Symbol;Acc:HGNC:14629]	CDCA8	DOWN
ENSG00000285877	115	16	2.7717	1.89E-12	2.46E-10	1.350817142	0.196520881	novel transcript, antisense to HELZ	-	UP
ENSG00000023839	349	93	1.8421	2.23E-12	2.88E-10	1.313472595	0.365989422	ATP binding cassette subfamily C member 2 [Source:HGNC Symbol;Acc:HGNC:53]	ABCC2	UP
ENSG00000159784	87	9	3.1913	2.30E-12	2.96E-10	0.399074258	0.043168501	family with sequence similarity 131 member B [Source:HGNC Symbol;Acc:HGNC:22202]	FAM131B	UP
ENSG00000148483	210	47	2.0924	2.75E-12	3.53E-10	1.123102033	0.262837769	transmembrane protein 236 [Source:HGNC Symbol;Acc:HGNC:23473]	TMEM236	UP
ENSG00000158402	205	619	-1.6581	2.90E-12	3.70E-10	1.816291295	5.734720891	cell division cycle 25C [Source:HGNC Symbol;Acc:HGNC:1727]	CDC25C	DOWN
ENSG00000104738	3100	8202	-1.4681	2.99E-12	3.80E-10	9.280742567	25.67620258	minichromosome maintenance complex component 4 [Source:HGNC Symbol;Acc:HGNC:6947]	MCM4	DOWN
ENSG00000267724	52	1	5.4732	3.18E-12	4.03E-10	0.724482536	0.014568491	novel transcript, antisense to HDHD2	-	UP
ENSG00000081853	57	2	4.6861	3.24E-12	4.07E-10	0.250179096	0.009179017	protocadherin gamma subfamily A, 2 [Source:HGNC Symbol;Acc:HGNC:8700]	PCDHGA2	UP
ENSG00000137812	1146	3074	-1.4878	3.24E-12	4.07E-10	3.297662365	9.249439788	kinetochore scaffold 1 [Source:HGNC Symbol;Acc:HGNC:24054]	KNL1	DOWN
ENSG00000065328	1260	3372	-1.4845	3.26E-12	4.08E-10	6.81148209	19.06112968	minichromosome maintenance 10 replication initiation factor [Source:HGNC Symbol;Acc:HGNC:18043]	MCM10	DOWN
ENSG00000070886	46	0	8.4957	3.33E-12	4.16E-10	0.24967993	0	EPH receptor A8 [Source:HGNC Symbol;Acc:HGNC:3391]	EPHA8	UP
ENSG00000265972	2529	854	1.5017	3.54E-12	4.39E-10	20.69709927	7.308167964	thioredoxin interacting protein [Source:HGNC Symbol;Acc:HGNC:16952]	TXNIP	UP
ENSG00000172403	182	38	2.1918	3.79E-12	4.69E-10	0.274861923	0.060009055	synaptopodin 2 [Source:HGNC Symbol;Acc:HGNC:17732]	SYNPO2	UP
ENSG00000248112	172	35	2.2286	3.89E-12	4.80E-10	6.809537403	1.448929329	novel transcript	-	UP
ENSG00000189325	99	12	2.9672	4.47E-12	5.49E-10	0.781789843	0.099089143	BCL2 interacting protein 5 [Source:HGNC Symbol;Acc:HGNC:33769]	BNIP5	UP
ENSG00000088325	3714	9721	-1.4525	4.62E-12	5.65E-10	30.38659699	83.16509843	TPX2 microtubule nucleation factor [Source:HGNC Symbol;Acc:HGNC:1249]	TPX2	DOWN
ENSG00000090889	898	2415	-1.4915	4.76E-12	5.80E-10	5.791893544	16.28738512	kinesin family member 4A [Source:HGNC Symbol;Acc:HGNC:13339]	KIF4A	DOWN
ENSG00000171889	11	88	-3.0498	4.78E-12	5.80E-10	0.019556527	0.163595637	MIR31 host gene [Source:HGNC Symbol;Acc:HGNC:37187]	MIR31HG	DOWN
ENSG00000178999	417	1163	-1.5439	4.79E-12	5.80E-10	5.488322638	16.00564905	aurora kinase B [Source:HGNC Symbol;Acc:HGNC:11390]	AURKB	DOWN
ENSG00000139734	501	1381	-1.527	5.23E-12	6.30E-10	2.001475568	5.768942921	diaphanous related formin 3 [Source:HGNC Symbol;Acc:HGNC:15480]	DIAPH3	DOWN
ENSG00000123374	827	2221	-1.4895	5.58E-12	6.70E-10	6.275327623	17.62257833	cyclin dependent kinase 2 [Source:HGNC Symbol;Acc:HGNC:1771]	CDK2	DOWN
ENSG00000144063	158	486	-1.6846	6.04E-12	7.20E-10	1.77665962	5.714436492	mal, T cell differentiation protein like [Source:HGNC Symbol;Acc:HGNC:6818]	MALL	DOWN
ENSG00000111247	648	1755	-1.5016	6.06E-12	7.20E-10	7.474630237	21.16809737	RAD51 associated protein 1 [Source:HGNC Symbol;Acc:HGNC:16956]	RAD51AP1	DOWN
ENSG00000075218	731	1969	-1.4938	6.05E-12	7.20E-10	5.242085534	14.76462559	G2 and S-phase expressed 1 [Source:HGNC Symbol;Acc:HGNC:13698]	GTSE1	DOWN
ENSG00000051180	219	645	-1.6222	6.27E-12	7.42E-10	2.094475	6.45031282	RAD51 recombinase [Source:HGNC Symbol;Acc:HGNC:9817]	RAD51	DOWN
ENSG00000170921	221	650	-1.6202	6.45E-12	7.60E-10	0.278514378	0.856561793	tetratricopeptide repeat, ankyrin repeat and coiled-coil containing 2 [Source:HGNC Symbol;Acc:HGNC:30212]	TANC2	DOWN
ENSG00000276043	1418	3730	-1.4596	6.49E-12	7.62E-10	8.128984347	22.35933509	ubiquitin like with PHD and ring finger domains 1 [Source:HGNC Symbol;Acc:HGNC:12556]	UHRF1	DOWN
ENSG00000187905	72	6	3.494	6.97E-12	8.15E-10	0.382222013	0.033306151	leucine rich repeat containing 74B [Source:HGNC Symbol;Acc:HGNC:34301]	LRRC74B	UP
ENSG00000136492	467	1282	-1.5211	7.30E-12	8.50E-10	0.701363153	2.013279572	BRCA1 interacting helicase 1 [Source:HGNC Symbol;Acc:HGNC:20473]	BRIP1	DOWN
ENSG00000151632	68	5	3.669	7.35E-12	8.54E-10	0.329550823	0.025338067	aldo-keto reductase family 1 member C2 [Source:HGNC Symbol;Acc:HGNC:385]	AKR1C2	UP
ENSG00000250920	10	83	-3.1013	8.26E-12	9.52E-10	0.129818656	1.126691965	novel transcript	-	DOWN
ENSG00000122952	903	2399	-1.4739	8.24E-12	9.52E-10	11.20479729	31.12694498	ZW10 interacting kinetochore protein [Source:HGNC Symbol;Acc:HGNC:13195]	ZWINT	DOWN
ENSG00000281026	558	170	1.6496	8.67E-12	9.92E-10	3.365664139	1.072199238	N4BPL2 intronic transcript 2 [Source:HGNC Symbol;Acc:HGNC:25038]	N4BP2L2-IT2	UP
ENSG00000270020	97	12	2.9378	8.66E-12	9.92E-10	0.813938967	0.105291024	novel transcript	-	UP
ENSG00000105173	523	1419	-1.5042	9.11E-12	1.04E-09	6.268094143	17.78304852	cyclin E1 [Source:HGNC Symbol;Acc:HGNC:1589]	CCNE1	DOWN
ENSG00000169683	122	388	-1.7325	9.23E-12	1.05E-09	0.998713692	3.321260155	leucine rich repeat containing 45 [Source:HGNC Symbol;Acc:HGNC:28302]	LRRC45	DOWN
ENSG00000183134	44	0	8.4318	9.60E-12	1.09E-09	0.45045857	0	prostaglandin D2 receptor 2 [Source:HGNC Symbol;Acc:HGNC:4502]	PTGDR2	UP
ENSG00000147174	289	76	1.8609	9.97E-12	1.12E-09	2.371070043	0.652003804	germ cell nuclear acidic peptidase [Source:HGNC Symbol;Acc:HGNC:15805]	GCNA	UP
ENSG00000280193	497	149	1.6727	1.13E-11	1.27E-09	6.299490727	1.974809996	TEC	-	UP
ENSG00000162063	442	1206	-1.5123	1.14E-11	1.27E-09	2.066365668	5.895521292	cyclin F [Source:HGNC Symbol;Acc:HGNC:1591]	CCNF	DOWN
ENSG00000164342	2532	879	1.4618	1.17E-11	1.30E-09	9.96275749	3.616552126	toll like receptor 3 [Source:HGNC Symbol;Acc:HGNC:11849]	TLR3	UP
ENSG00000014138	62	227	-1.9346	1.17E-11	1.30E-09	0.152313636	0.583126731	DNA polymerase alpha 2, accessory subunit [Source:HGNC Symbol;Acc:HGNC:30073]	POLA2	DOWN
ENSG00000156510	385	110	1.7418	1.23E-11	1.36E-09	2.688964593	0.803354139	hexokinase domain containing 1 [Source:HGNC Symbol;Acc:HGNC:23302]	HKDC1	UP
ENSG00000276234	40	169	-2.1398	1.34E-11	1.48E-09	0.209294296	0.924643033	transcriptional adaptor 2A [Source:HGNC Symbol;Acc:HGNC:11531]	TADA2A	DOWN
ENSG00000182264	345	96	1.7798	1.38E-11	1.52E-09	2.979708793	0.86699373	izumo sperm-oocyte fusion 1 [Source:HGNC Symbol;Acc:HGNC:28539]	IZUMO1	UP
ENSG00000167900	812	2140	-1.4623	1.41E-11	1.55E-09	12.98090867	35.77279178	thymidine kinase 1 [Source:HGNC Symbol;Acc:HGNC:11830]	TK1	DOWN
ENSG00000142945	678	1800	-1.4729	1.42E-11	1.55E-09	5.484770564	15.22619097	kinesin family member 2C [Source:HGNC Symbol;Acc:HGNC:6393]	KIF2C	DOWN
ENSG00000149503	599	1597	-1.479	1.42E-11	1.55E-09	3.966633225	11.05834501	inner centromere protein [Source:HGNC Symbol;Acc:HGNC:6058]	INCENP	DOWN
ENSG00000187824	81	9	3.0883	1.44E-11	1.57E-09	0.743103791	0.086337002	transmembrane protein 220 [Source:HGNC Symbol;Acc:HGNC:33757]	TMEM220	UP
ENSG00000092470	854	2245	-1.4587	1.46E-11	1.58E-09	6.213260492	17.07922	WD repeat domain 76 [Source:HGNC Symbol;Acc:HGNC:25773]	WDR76	DOWN
ENSG00000237126	92	12	2.8616	1.53E-11	1.65E-09	0.728462141	0.099355154	novel transcript	-	UP
ENSG00000167555	43	0	8.3987	1.64E-11	1.76E-09	0.148684214	0	zinc finger protein 528 [Source:HGNC Symbol;Acc:HGNC:29384]	ZNF528	UP
ENSG00000159259	403	1098	-1.5101	1.65E-11	1.77E-09	2.32884088	6.634788851	chromatin assembly factor 1 subunit B [Source:HGNC Symbol;Acc:HGNC:1911]	CHAF1B	DOWN
ENSG00000153714	850	278	1.5475	1.74E-11	1.86E-09	8.187648217	2.80010967	leucine rich adaptor protein 1 like [Source:HGNC Symbol;Acc:HGNC:31452]	LURAP1L	UP
ENSG00000279608	62	4	3.8493	1.75E-11	1.86E-09	0.320708088	0.021635563	TEC	-	UP
ENSG00000247199	168	36	2.1542	1.76E-11	1.86E-09	0.326381647	0.073132252	FBXO38 divergent transcript [Source:HGNC Symbol;Acc:HGNC:55589]	FBXO38-DT	UP
ENSG00000230438	788	257	1.5516	2.02E-11	2.14E-09	4.195289048	1.430733646	serpin family B member 9 pseudogene 1 [Source:HGNC Symbol;Acc:HGNC:28590]	SERPINB9P1	UP
ENSG00000168356	73	7	3.2956	2.05E-11	2.16E-09	0.172029426	0.017249159	sodium voltage-gated channel alpha subunit 11 [Source:HGNC Symbol;Acc:HGNC:10583]	SCN11A	UP
ENSG00000164211	2893	1025	1.4324	2.10E-11	2.20E-09	15.01204301	5.561670146	StAR related lipid transfer domain containing 4 [Source:HGNC Symbol;Acc:HGNC:18058]	STARD4	UP
ENSG00000099338	225	55	1.9656	2.18E-11	2.28E-09	0.722125103	0.184579136	cation channel sperm associated auxiliary subunit gamma [Source:HGNC Symbol;Acc:HGNC:25243]	CATSPERG	UP
ENSG00000101464	120	374	-1.7034	2.29E-11	2.38E-09	1.30749015	4.261071074	phosphatidylinositol glycan anchor biosynthesis class U [Source:HGNC Symbol;Acc:HGNC:15791]	PIGU	DOWN
ENSG00000248079	69	6	3.4327	2.35E-11	2.45E-09	0.61745786	0.056143499	DPH6 divergent transcript [Source:HGNC Symbol;Acc:HGNC:44147]	DPH6-DT	UP
ENSG00000156802	3726	9410	-1.4009	2.40E-11	2.49E-09	15.47853799	40.8758415	ATPase family AAA domain containing 2 [Source:HGNC Symbol;Acc:HGNC:30123]	ATAD2	DOWN
ENSG00000076003	2641	6686	-1.4044	2.48E-11	2.56E-09	18.83815313	49.86849827	minichromosome maintenance complex component 6 [Source:HGNC Symbol;Acc:HGNC:6949]	MCM6	DOWN
ENSG00000288103	76	8	3.1641	2.55E-11	2.62E-09	1.200645258	0.13215424	novel transcript	-	UP
ENSG00000114270	700	226	1.5661	2.59E-11	2.66E-09	1.854518912	0.62608264	collagen type VII alpha 1 chain [Source:HGNC Symbol;Acc:HGNC:2214]	COL7A1	UP
ENSG00000146221	42	0	8.3649	2.80E-11	2.86E-09	0.401419813	0	t-complex-associated-testis-expressed 1 [Source:HGNC Symbol;Acc:HGNC:11693]	TCTE1	UP
ENSG00000125354	261	69	1.8531	3.12E-11	3.18E-09	1.232688942	0.340762723	septin 6 [Source:HGNC Symbol;Acc:HGNC:15848]	SEPTIN6	UP
ENSG00000011426	3048	7657	-1.3933	3.30E-11	3.36E-09	14.99085313	39.37857807	anillin, actin binding protein [Source:HGNC Symbol;Acc:HGNC:14082]	ANLN	DOWN
ENSG00000138376	556	1460	-1.457	3.39E-11	3.44E-09	2.165756477	5.946722629	BRCA1 associated RING domain 1 [Source:HGNC Symbol;Acc:HGNC:952]	BARD1	DOWN
ENSG00000118194	52	2	4.554	3.48E-11	3.51E-09	0.209240045	0.008415142	troponin T2, cardiac type [Source:HGNC Symbol;Acc:HGNC:11949]	TNNT2	UP
ENSG00000290827	83	10	2.9734	3.49E-11	3.51E-09	0.448035924	0.056444904	novel transcript	-	UP
ENSG00000189269	68	6	3.4117	3.54E-11	3.55E-09	1.542804852	0.142345365	aspartate rich 1 [Source:HGNC Symbol;Acc:HGNC:28031]	DRICH1	UP
ENSG00000117650	631	1645	-1.4466	3.64E-11	3.64E-09	6.01331759	16.39232971	NIMA related kinase 2 [Source:HGNC Symbol;Acc:HGNC:7745]	NEK2	DOWN
ENSG00000072571	1614	4071	-1.3991	3.96E-11	3.95E-09	12.10696974	31.93177239	hyaluronan mediated motility receptor [Source:HGNC Symbol;Acc:HGNC:5012]	HMMR	DOWN
ENSG00000138823	108	17	2.5944	4.00E-11	3.98E-09	0.621791578	0.102343437	microsomal triglyceride transfer protein [Source:HGNC Symbol;Acc:HGNC:7467]	MTTP	UP
ENSG00000111834	78	9	3.034	4.40E-11	4.36E-09	0.810068413	0.097737134	radial spoke head component 4A [Source:HGNC Symbol;Acc:HGNC:21558]	RSPH4A	UP
ENSG00000134376	41	0	8.3302	4.79E-11	4.72E-09	0.095062239	0	crumbs cell polarity complex component 1 [Source:HGNC Symbol;Acc:HGNC:2343]	CRB1	UP
ENSG00000262370	41	0	8.3302	4.79E-11	4.72E-09	0.569076115	0	novel transcript	-	UP
ENSG00000068489	922	2345	-1.411	4.80E-11	4.72E-09	4.032953336	10.725687	proline rich 11 [Source:HGNC Symbol;Acc:HGNC:25619]	PRR11	DOWN
ENSG00000146670	986	2500	-1.4066	5.07E-11	4.96E-09	7.454978584	19.76512158	cell division cycle associated 5 [Source:HGNC Symbol;Acc:HGNC:14626]	CDCA5	DOWN
ENSG00000196517	636	207	1.5544	5.17E-11	5.05E-09	3.573764895	1.216267787	solute carrier family 6 member 9 [Source:HGNC Symbol;Acc:HGNC:11056]	SLC6A9	UP
ENSG00000204256	163	36	2.1106	5.22E-11	5.08E-09	0.534480509	0.123434558	bromodomain containing 2 [Source:HGNC Symbol;Acc:HGNC:1103]	BRD2	UP
ENSG00000261104	6	65	-3.4741	5.33E-11	5.17E-09	0.054069292	0.612495332	novel transcript	-	DOWN
ENSG00000140525	1731	4325	-1.3854	5.75E-11	5.56E-09	2.859771268	7.47154366	FA complementation group I [Source:HGNC Symbol;Acc:HGNC:25568]	FANCI	DOWN
ENSG00000226453	207	52	1.9261	6.30E-11	6.08E-09	2.08803807	0.548480772	long intergenic non-protein coding RNA 2542 [Source:HGNC Symbol;Acc:HGNC:53576]	LINC02542	UP
ENSG00000145335	59	4	3.7779	6.53E-11	6.28E-09	0.280585798	0.019891323	synuclein alpha [Source:HGNC Symbol;Acc:HGNC:11138]	SNCA	UP
ENSG00000125872	157	455	-1.5987	7.02E-11	6.73E-09	0.952031946	2.885049455	leucine rich repeat neuronal 4 [Source:HGNC Symbol;Acc:HGNC:16208]	LRRN4	DOWN
ENSG00000127423	123	371	-1.6562	7.22E-11	6.91E-09	1.506586475	4.751742072	aurora kinase A and ninein interacting protein [Source:HGNC Symbol;Acc:HGNC:28363]	AUNIP	DOWN
ENSG00000138379	73	8	3.1061	8.05E-11	7.68E-09	0.763788684	0.087524642	myostatin [Source:HGNC Symbol;Acc:HGNC:4223]	MSTN	UP
ENSG00000072182	40	0	8.2947	8.24E-11	7.74E-09	0.224722275	0	acid sensing ion channel subunit family member 4 [Source:HGNC Symbol;Acc:HGNC:21263]	ASIC4	UP
ENSG00000187122	130	25	2.3085	8.22E-11	7.74E-09	0.419418489	0.084340122	slit guidance ligand 1 [Source:HGNC Symbol;Acc:HGNC:11085]	SLIT1	UP
ENSG00000198353	0	38	-8.2851	8.24E-11	7.74E-09	0	0.423555055	homeobox C4 [Source:HGNC Symbol;Acc:HGNC:5126]	HOXC4	DOWN
ENSG00000258875	40	0	8.2947	8.24E-11	7.74E-09	0.565576196	0	novel transcript, antisense to GPR68	-	UP
ENSG00000292363	0	38	-8.2851	8.24E-11	7.74E-09	0	0.598863994	cytokine receptor like factor 2 [Source:HGNC Symbol;Acc:HGNC:14281]	CRLF2	DOWN
ENSG00000151725	984	2466	-1.3897	8.52E-11	7.95E-09	8.332725196	21.83609774	centromere protein U [Source:HGNC Symbol;Acc:HGNC:21348]	CENPU	DOWN
ENSG00000154359	401	123	1.6396	8.50E-11	7.95E-09	2.07171383	0.664477837	LON peptidase N-terminal domain and ring finger 1 [Source:HGNC Symbol;Acc:HGNC:26302]	LONRF1	UP
ENSG00000091651	933	2341	-1.3915	8.62E-11	8.03E-09	6.386318665	16.75561417	origin recognition complex subunit 6 [Source:HGNC Symbol;Acc:HGNC:17151]	ORC6	DOWN
ENSG00000067064	5188	1921	1.3689	8.78E-11	8.15E-09	35.63554153	13.79751124	isopentenyl-diphosphate delta isomerase 1 [Source:HGNC Symbol;Acc:HGNC:5387]	IDI1	UP
ENSG00000051341	984	2460	-1.3862	9.48E-11	8.77E-09	3.15981294	8.26021551	DNA polymerase theta [Source:HGNC Symbol;Acc:HGNC:9186]	POLQ	DOWN
ENSG00000020577	769	1945	-1.403	9.67E-11	8.90E-09	1.839090258	4.863918687	sterile alpha motif domain containing 4A [Source:HGNC Symbol;Acc:HGNC:23023]	SAMD4A	DOWN
ENSG00000103429	264	73	1.7884	9.65E-11	8.90E-09	1.81718246	0.525421047	bifunctional apoptosis regulator [Source:HGNC Symbol;Acc:HGNC:17613]	BFAR	UP
ENSG00000161800	1667	4115	-1.368	1.01E-10	9.26E-09	10.95784028	28.28454532	Rac GTPase activating protein 1 [Source:HGNC Symbol;Acc:HGNC:9804]	RACGAP1	DOWN
ENSG00000079112	2825	1038	1.3799	1.05E-10	9.58E-09	21.48602531	8.25515022	cadherin 17 [Source:HGNC Symbol;Acc:HGNC:1756]	CDH17	UP
ENSG00000167325	3007	7352	-1.3542	1.11E-10	1.02E-08	20.95224652	53.56642488	ribonucleotide reductase catalytic subunit M1 [Source:HGNC Symbol;Acc:HGNC:10451]	RRM1	DOWN
ENSG00000156042	990	345	1.4561	1.13E-10	1.03E-08	3.81000139	1.388350212	cilia and flagella associated protein 70 [Source:HGNC Symbol;Acc:HGNC:30726]	CFAP70	UP
ENSG00000162062	57	201	-1.8802	1.15E-10	1.04E-08	0.590310226	2.17666455	tubulin epsilon and delta complex 2 [Source:HGNC Symbol;Acc:HGNC:25849]	TEDC2	DOWN
ENSG00000175305	367	960	-1.4513	1.17E-10	1.06E-08	2.46181285	6.733644732	cyclin E2 [Source:HGNC Symbol;Acc:HGNC:1590]	CCNE2	DOWN
ENSG00000240038	65	6	3.3467	1.21E-10	1.09E-08	0.255928703	0.02470284	amylase alpha 2B [Source:HGNC Symbol;Acc:HGNC:478]	AMY2B	UP
ENSG00000198056	292	777	-1.476	1.27E-10	1.14E-08	2.602744395	7.242019393	DNA primase subunit 1 [Source:HGNC Symbol;Acc:HGNC:9369]	PRIM1	DOWN
ENSG00000128591	95	14	2.6875	1.33E-10	1.19E-08	0.302886809	0.046673975	filamin C [Source:HGNC Symbol;Acc:HGNC:3756]	FLNC	UP
ENSG00000119403	1049	2597	-1.3721	1.35E-10	1.21E-08	4.692151011	12.14670373	PHD finger protein 19 [Source:HGNC Symbol;Acc:HGNC:24566]	PHF19	DOWN
ENSG00000171786	39	0	8.2583	1.42E-10	1.26E-08	0.449862005	0	nescient helix-loop-helix 1 [Source:HGNC Symbol;Acc:HGNC:7817]	NHLH1	UP
ENSG00000248150	39	0	8.2583	1.42E-10	1.26E-08	0.542592994	0	long intergenic non-protein coding RNA 2150 [Source:HGNC Symbol;Acc:HGNC:53012]	LINC02150	UP
ENSG00000204262	573	189	1.5351	1.45E-10	1.28E-08	2.30912961	0.796426109	collagen type V alpha 2 chain [Source:HGNC Symbol;Acc:HGNC:2210]	COL5A2	UP
ENSG00000169908	2317	5647	-1.3496	1.44E-10	1.28E-08	19.55349025	49.83173857	transmembrane 4 L six family member 1 [Source:HGNC Symbol;Acc:HGNC:11853]	TM4SF1	DOWN
ENSG00000233217	78	10	2.8839	1.49E-10	1.31E-08	0.751582585	0.100756275	maestro heat like repeat family member 3, pseudogene [Source:HGNC Symbol;Acc:HGNC:33122]	MROH3P	UP
ENSG00000187741	423	1090	-1.4297	1.49E-10	1.31E-08	1.013015575	2.729557513	FA complementation group A [Source:HGNC Symbol;Acc:HGNC:3582]	FANCA	DOWN
ENSG00000143248	277	79	1.744	1.62E-10	1.42E-08	1.23340266	0.367825809	regulator of G protein signaling 5 [Source:HGNC Symbol;Acc:HGNC:10001]	RGS5	UP
ENSG00000147536	366	951	-1.4417	1.72E-10	1.50E-08	1.981842537	5.384663563	GINS complex subunit 4 [Source:HGNC Symbol;Acc:HGNC:28226]	GINS4	DOWN
ENSG00000049541	694	1735	-1.3862	1.80E-10	1.57E-08	9.257978405	24.20171645	replication factor C subunit 2 [Source:HGNC Symbol;Acc:HGNC:9970]	RFC2	DOWN
ENSG00000101670	318	95	1.6773	1.90E-10	1.65E-08	0.716582318	0.223847665	lipase G, endothelial type [Source:HGNC Symbol;Acc:HGNC:6623]	LIPG	UP
ENSG00000005249	34	140	-2.1021	1.98E-10	1.72E-08	0.079709336	0.343200811	protein kinase cAMP-dependent type II regulatory subunit beta [Source:HGNC Symbol;Acc:HGNC:9392]	PRKAR2B	DOWN
ENSG00000186567	441	141	1.5798	2.14E-10	1.85E-08	2.514441562	0.8406439	CEA cell adhesion molecule 19 [Source:HGNC Symbol;Acc:HGNC:31951]	CEACAM19	UP
ENSG00000085514	60	5	3.4888	2.18E-10	1.88E-08	0.889290411	0.077491195	paired immunoglobin like type 2 receptor alpha [Source:HGNC Symbol;Acc:HGNC:20396]	PILRA	UP
ENSG00000047346	2836	1061	1.3539	2.24E-10	1.93E-08	8.493831126	3.32278909	atos homolog A [Source:HGNC Symbol;Acc:HGNC:25609]	ATOSA	UP
ENSG00000101447	702	1744	-1.3771	2.34E-10	2.01E-08	8.365797431	21.73235092	family with sequence similarity 83 member D [Source:HGNC Symbol;Acc:HGNC:16122]	FAM83D	DOWN
ENSG00000279491	84	12	2.7305	2.40E-10	2.06E-08	1.406108448	0.210044239	TEC	-	UP
ENSG00000273328	38	0	8.2209	2.46E-10	2.09E-08	0.2849739	0	novel transcript	-	UP
ENSG00000113249	38	0	8.2209	2.46E-10	2.09E-08	0.230807732	0	hepatitis A virus cellular receptor 1 [Source:HGNC Symbol;Acc:HGNC:17866]	HAVCR1	UP
ENSG00000105486	488	1233	-1.4014	2.49E-10	2.11E-08	1.26836991	3.351036678	DNA ligase 1 [Source:HGNC Symbol;Acc:HGNC:6598]	LIG1	DOWN
ENSG00000182010	547	1373	-1.3919	2.52E-10	2.14E-08	1.647468075	4.324045095	rhotekin 2 [Source:HGNC Symbol;Acc:HGNC:19364]	RTKN2	DOWN
ENSG00000176208	482	1214	-1.3968	2.85E-10	2.41E-08	2.008262882	5.289105212	ATPase family AAA domain containing 5 [Source:HGNC Symbol;Acc:HGNC:25752]	ATAD5	DOWN
ENSG00000261270	73	9	2.9386	2.86E-10	2.41E-08	3.582562896	0.461852681	novel transcript, sense intronic to HERPUD1	-	UP
ENSG00000164104	3694	8818	-1.3196	2.94E-10	2.47E-08	45.37850319	113.2695998	high mobility group box 2 [Source:HGNC Symbol;Acc:HGNC:5000]	HMGB2	DOWN
ENSG00000167100	76	10	2.8465	3.10E-10	2.60E-08	0.30732173	0.042283378	sterile alpha motif domain containing 14 [Source:HGNC Symbol;Acc:HGNC:27312]	SAMD14	UP
ENSG00000119411	69	225	-1.7678	3.31E-10	2.77E-08	0.870090255	2.966796296	B-box and SPRY domain containing [Source:HGNC Symbol;Acc:HGNC:18232]	BSPRY	DOWN
ENSG00000145506	25	114	-2.2476	3.36E-10	2.80E-08	0.253217708	1.20739372	NKD inhibitor of WNT signaling pathway 2 [Source:HGNC Symbol;Acc:HGNC:17046]	NKD2	DOWN
ENSG00000254842	59	5	3.4646	3.36E-10	2.80E-08	0.771704266	0.068384691	long intergenic non-protein coding RNA 2551 [Source:HGNC Symbol;Acc:HGNC:53586]	LINC02551	UP
ENSG00000174775	17	91	-2.4759	3.44E-10	2.85E-08	0.206257333	1.154494492	HRas proto-oncogene, GTPase [Source:HGNC Symbol;Acc:HGNC:5173]	HRAS	DOWN
ENSG00000280614	42	159	-1.9817	3.47E-10	2.87E-08	1.342125182	5.312890378	novel transcript, similar to YY1 associated myogenesis RNA 1 YAM1	-	DOWN
ENSG00000166046	443	144	1.556	3.53E-10	2.91E-08	1.974938905	0.67127802	t-complex 11 like 2 [Source:HGNC Symbol;Acc:HGNC:28627]	TCP11L2	UP
ENSG00000184897	194	525	-1.5001	3.59E-10	2.96E-08	3.774400353	10.68059713	H1.10 linker histone [Source:HGNC Symbol;Acc:HGNC:4722]	H1-10	DOWN
ENSG00000198756	260	75	1.7275	3.62E-10	2.98E-08	0.982404259	0.296324901	collagen beta(1-O)galactosyltransferase 2 [Source:HGNC Symbol;Acc:HGNC:16790]	COLGALT2	UP
ENSG00000080986	512	1277	-1.3827	3.68E-10	3.02E-08	4.249109989	11.08176422	NDC80 kinetochore complex component [Source:HGNC Symbol;Acc:HGNC:16909]	NDC80	DOWN
ENSG00000179750	697	1711	-1.3599	3.92E-10	3.20E-08	10.84276089	27.83217256	apolipoprotein B mRNA editing enzyme catalytic subunit 3B [Source:HGNC Symbol;Acc:HGNC:17352]	APOBEC3B	DOWN
ENSG00000106077	387	980	-1.4046	3.95E-10	3.22E-08	5.019563356	13.29140976	abhydrolase domain containing 11 [Source:HGNC Symbol;Acc:HGNC:16407]	ABHD11	DOWN
ENSG00000205488	62	6	3.2787	4.20E-10	3.40E-08	0.198661327	0.020103093	CALML3 antisense RNA 1 [Source:HGNC Symbol;Acc:HGNC:44682]	CALML3-AS1	UP
ENSG00000263874	62	6	3.2787	4.20E-10	3.40E-08	0.495308103	0.050121607	LASP1 neighbor [Source:HGNC Symbol;Acc:HGNC:44353]	LASP1NB	UP
ENSG00000240291	129	27	2.1868	4.43E-10	3.58E-08	2.41576446	0.528711355	novel transcript, antisense to CACNB2	-	UP
ENSG00000023191	362	114	1.6015	4.53E-10	3.66E-08	1.447941023	0.476800992	ribonuclease/angiogenin inhibitor 1 [Source:HGNC Symbol;Acc:HGNC:10074]	RNH1	UP
ENSG00000166845	605	1488	-1.3626	4.66E-10	3.75E-08	2.889773794	7.431926417	chromosome 18 open reading frame 54 [Source:HGNC Symbol;Acc:HGNC:13796]	C18orf54	DOWN
ENSG00000163576	65	7	3.1285	4.96E-10	3.98E-08	0.46052412	0.051859349	EF-hand domain family member B [Source:HGNC Symbol;Acc:HGNC:26330]	EFHB	UP
ENSG00000261087	381	122	1.5775	5.01E-10	4.01E-08	3.977882577	1.331915921	ZNF706 neighboring transcript 1 [Source:HGNC Symbol;Acc:HGNC:54438]	ZNNT1	UP
ENSG00000205959	42	1	5.1659	5.04E-10	4.01E-08	0.274491811	0.006833923	novel transcript	-	UP
ENSG00000076382	1117	2678	-1.3258	5.03E-10	4.01E-08	6.313853982	15.82857906	sperm associated antigen 5 [Source:HGNC Symbol;Acc:HGNC:13452]	SPAG5	DOWN
ENSG00000091513	58	5	3.44	5.16E-10	4.10E-08	0.065700066	0.005922401	transferrin [Source:HGNC Symbol;Acc:HGNC:11740]	TF	UP
ENSG00000227827	26	115	-2.2039	5.40E-10	4.28E-08	0.077211515	0.357105518	polycystin 1, transient receptor potential channel interacting pseudogene 2 [Source:HGNC Symbol;Acc:HGNC:30066]	PKD1P2	DOWN
ENSG00000139567	21	101	-2.3233	5.49E-10	4.34E-08	0.111341142	0.559948062	activin A receptor like type 1 [Source:HGNC Symbol;Acc:HGNC:175]	ACVRL1	DOWN
ENSG00000228570	160	39	1.9688	5.70E-10	4.48E-08	0.716327836	0.18257716	NUT family member 2E [Source:HGNC Symbol;Acc:HGNC:23448]	NUTM2E	UP
ENSG00000125885	527	1299	-1.3657	5.70E-10	4.48E-08	2.02103223	5.209088927	minichromosome maintenance 8 homologous recombination repair factor [Source:HGNC Symbol;Acc:HGNC:16147]	MCM8	DOWN
ENSG00000180998	25	112	-2.2221	5.76E-10	4.52E-08	0.113354338	0.531014223	G protein-coupled receptor 137C [Source:HGNC Symbol;Acc:HGNC:25445]	GPR137C	DOWN
ENSG00000204899	2806	6605	-1.2994	5.94E-10	4.65E-08	37.09655086	91.30796916	mitotic spindle organizing protein 1 [Source:HGNC Symbol;Acc:HGNC:33830]	MZT1	DOWN
ENSG00000164076	54	4	3.6505	6.06E-10	4.71E-08	0.440830093	0.034145027	CaM kinase like vesicle associated [Source:HGNC Symbol;Acc:HGNC:28788]	CAMKV	UP
ENSG00000198169	54	4	3.6505	6.06E-10	4.71E-08	0.315702503	0.024453119	zinc finger protein 251 [Source:HGNC Symbol;Acc:HGNC:13045]	ZNF251	UP
ENSG00000012048	1727	4088	-1.3075	6.05E-10	4.71E-08	3.597282291	8.903957238	BRCA1 DNA repair associated [Source:HGNC Symbol;Acc:HGNC:1100]	BRCA1	DOWN
ENSG00000113368	3028	7118	-1.2975	6.10E-10	4.73E-08	24.58305815	60.42658037	lamin B1 [Source:HGNC Symbol;Acc:HGNC:6637]	LMNB1	DOWN
ENSG00000185634	124	26	2.1841	6.11E-10	4.73E-08	0.559913507	0.122761618	SHC adaptor protein 4 [Source:HGNC Symbol;Acc:HGNC:16743]	SHC4	UP
ENSG00000162490	37	143	-2.0111	6.29E-10	4.85E-08	0.14817482	0.598823338	dorsal inhibitory axon guidance protein [Source:HGNC Symbol;Acc:HGNC:25054]	DRAXIN	DOWN
ENSG00000279320	133	29	2.1282	6.30E-10	4.85E-08	1.970270326	0.449223192	TEC	-	UP
ENSG00000112118	3385	7941	-1.2945	6.39E-10	4.90E-08	27.39091725	67.19130795	minichromosome maintenance complex component 3 [Source:HGNC Symbol;Acc:HGNC:6945]	MCM3	DOWN
ENSG00000287170	16	86	-2.4812	6.65E-10	5.09E-08	0.142831955	0.80277501	novel transcript, antisense to PPP1R12C	-	DOWN
ENSG00000162086	253	74	1.7075	6.89E-10	5.27E-08	0.925484814	0.283054779	zinc finger protein 75a [Source:HGNC Symbol;Acc:HGNC:13146]	ZNF75A	UP
ENSG00000286585	107	20	2.3481	6.93E-10	5.28E-08	1.952935306	0.38170168	novel transcript	-	UP
ENSG00000171241	881	2114	-1.327	7.17E-10	5.45E-08	4.208083822	10.55852987	SHC binding and spindle associated 1 [Source:HGNC Symbol;Acc:HGNC:29547]	SHCBP1	DOWN
ENSG00000164109	1950	4588	-1.2987	7.25E-10	5.50E-08	10.42502399	25.64813891	mitotic arrest deficient 2 like 1 [Source:HGNC Symbol;Acc:HGNC:6763]	MAD2L1	DOWN
ENSG00000164175	36	0	8.1432	7.43E-10	5.61E-08	0.329448573	0	solute carrier family 45 member 2 [Source:HGNC Symbol;Acc:HGNC:16472]	SLC45A2	UP
ENSG00000205181	36	0	8.1432	7.43E-10	5.61E-08	0.131412469	0	long intergenic non-protein coding RNA 654 [Source:HGNC Symbol;Acc:HGNC:27154]	LINC00654	UP
ENSG00000256663	70	222	-1.7277	7.87E-10	5.93E-08	1.450903657	4.811533414	ubiquitin-like with PHD and ring finger domains 1 (UHRF1) pseudogene	-	DOWN
ENSG00000130783	175	45	1.8921	7.91E-10	5.94E-08	1.205978916	0.324268062	coiled-coil domain containing 62 [Source:HGNC Symbol;Acc:HGNC:30723]	CCDC62	UP
ENSG00000071539	909	2174	-1.3223	8.01E-10	6.01E-08	8.077966846	20.20169078	thyroid hormone receptor interactor 13 [Source:HGNC Symbol;Acc:HGNC:12307]	TRIP13	DOWN
ENSG00000157456	851	2038	-1.3242	8.17E-10	6.11E-08	9.117353302	22.83144507	cyclin B2 [Source:HGNC Symbol;Acc:HGNC:1580]	CCNB2	DOWN
ENSG00000066279	1784	4188	-1.2955	8.41E-10	6.27E-08	4.387086941	10.76906654	assembly factor for spindle microtubules [Source:HGNC Symbol;Acc:HGNC:19048]	ASPM	DOWN
ENSG00000240219	109	21	2.3048	8.64E-10	6.43E-08	1.448820663	0.291875354	novel transcript	-	UP
ENSG00000114841	906	330	1.3923	8.65E-10	6.43E-08	1.926208287	0.733633215	dynein axonemal heavy chain 1 [Source:HGNC Symbol;Acc:HGNC:2940]	DNAH1	UP
ENSG00000231966	53	4	3.6236	9.51E-10	7.03E-08	4.428397529	0.349478705	long intergenic non-protein coding RNA 2818 [Source:HGNC Symbol;Acc:HGNC:54349]	LINC02818	UP
ENSG00000205420	4	51	-3.6949	9.51E-10	7.03E-08	0.040320982	0.537565373	keratin 6A [Source:HGNC Symbol;Acc:HGNC:6443]	KRT6A	DOWN
ENSG00000262209	60	6	3.2315	9.67E-10	7.13E-08	0.370615271	0.038753712	protocadherin gamma subfamily B, 3 [Source:HGNC Symbol;Acc:HGNC:8710]	PCDHGB3	UP
ENSG00000101412	224	582	-1.4414	9.97E-10	7.34E-08	2.456072452	6.672769705	E2F transcription factor 1 [Source:HGNC Symbol;Acc:HGNC:3113]	E2F1	DOWN
ENSG00000271851	53	181	-1.8338	1.02E-09	7.50E-08	0.65847697	2.351436699	novel transcript, sense intronic to STX8	-	DOWN
ENSG00000117425	128	28	2.1234	1.12E-09	8.17E-08	0.707786694	0.161897615	patched 2 [Source:HGNC Symbol;Acc:HGNC:9586]	PTCH2	UP
ENSG00000140807	4160	9612	-1.2726	1.14E-09	8.32E-08	7.068285174	17.07750774	NKD inhibitor of WNT signaling pathway 1 [Source:HGNC Symbol;Acc:HGNC:17045]	NKD1	DOWN
ENSG00000111886	91	15	2.5268	1.22E-09	8.88E-08	0.539611314	0.093008129	gamma-aminobutyric acid type A receptor subunit rho2 [Source:HGNC Symbol;Acc:HGNC:4091]	GABRR2	UP
ENSG00000123329	91	15	2.5268	1.22E-09	8.88E-08	0.524428815	0.090391254	Rho GTPase activating protein 9 [Source:HGNC Symbol;Acc:HGNC:14130]	ARHGAP9	UP
ENSG00000103888	3367	7773	-1.2714	1.26E-09	9.14E-08	13.03096536	31.45662593	cell migration inducing hyaluronidase 1 [Source:HGNC Symbol;Acc:HGNC:29213]	CEMIP	DOWN
ENSG00000161013	35	0	8.1027	1.30E-09	9.39E-08	0.187864959	0	alpha-1,3-mannosyl-glycoprotein 4-beta-N-acetylglucosaminyltransferase B [Source:HGNC Symbol;Acc:HGNC:7048]	MGAT4B	UP
ENSG00000180532	72	10	2.7686	1.35E-09	9.75E-08	0.945514471	0.137317434	zinc finger and SCAN domain containing 4 [Source:HGNC Symbol;Acc:HGNC:23709]	ZSCAN4	UP
ENSG00000134222	310	775	-1.386	1.37E-09	9.83E-08	3.202587593	8.372034739	proline and serine rich coiled-coil 1 [Source:HGNC Symbol;Acc:HGNC:24472]	PSRC1	DOWN
ENSG00000287054	75	11	2.6915	1.37E-09	9.83E-08	1.087566321	0.16679275	novel transcript, antisense to ZCCHC10	-	UP
ENSG00000288919	78	12	2.6238	1.37E-09	9.83E-08	1.6928582	0.272331088	novel transcript	-	UP
ENSG00000104369	543	1308	-1.3325	1.42E-09	1.01E-07	3.489253956	8.788818387	junctophilin 1 [Source:HGNC Symbol;Acc:HGNC:14201]	JPH1	DOWN
ENSG00000135476	191	499	-1.4493	1.44E-09	1.03E-07	0.634046881	1.732122269	extra spindle pole bodies like 1, separase [Source:HGNC Symbol;Acc:HGNC:16856]	ESPL1	DOWN
ENSG00000187260	52	4	3.5962	1.49E-09	1.06E-07	0.379260517	0.03050593	WD repeat domain 86 [Source:HGNC Symbol;Acc:HGNC:28020]	WDR86	UP
ENSG00000129173	406	993	-1.3544	1.50E-09	1.06E-07	2.896683175	7.408225749	E2F transcription factor 8 [Source:HGNC Symbol;Acc:HGNC:24727]	E2F8	DOWN
ENSG00000070814	2766	6364	-1.2665	1.56E-09	1.11E-07	7.131970717	17.15842982	treacle ribosome biogenesis factor 1 [Source:HGNC Symbol;Acc:HGNC:11654]	TCOF1	DOWN
ENSG00000067798	250	634	-1.4065	1.57E-09	1.11E-07	0.555332103	1.472624513	neuron navigator 3 [Source:HGNC Symbol;Acc:HGNC:15998]	NAV3	DOWN
ENSG00000184916	585	1400	-1.3231	1.59E-09	1.12E-07	2.697694997	6.750796435	jagged canonical Notch ligand 2 [Source:HGNC Symbol;Acc:HGNC:6189]	JAG2	DOWN
ENSG00000245954	25	108	-2.1697	1.70E-09	1.20E-07	0.266679915	1.204658784	long intergenic non-protein coding RNA 2273 [Source:HGNC Symbol;Acc:HGNC:53188]	LINC02273	DOWN
ENSG00000093009	354	871	-1.363	1.72E-09	1.21E-07	3.506097622	9.020464328	cell division cycle 45 [Source:HGNC Symbol;Acc:HGNC:1739]	CDC45	DOWN
ENSG00000137674	2	42	-4.3716	1.73E-09	1.21E-07	0.023096945	0.507181997	matrix metallopeptidase 20 [Source:HGNC Symbol;Acc:HGNC:7167]	MMP20	DOWN
ENSG00000284946	80	241	-1.6538	1.87E-09	1.31E-07	0.33010407	1.039843378	novel protein	-	DOWN
ENSG00000062822	433	1047	-1.338	1.95E-09	1.36E-07	2.588416662	6.544597895	DNA polymerase delta 1, catalytic subunit [Source:HGNC Symbol;Acc:HGNC:9175]	POLD1	DOWN
ENSG00000215784	130	356	-1.5169	2.05E-09	1.43E-07	1.582469593	4.531395986	family with sequence similarity 72 member D [Source:HGNC Symbol;Acc:HGNC:33593]	FAM72D	DOWN
ENSG00000138182	1593	3665	-1.2664	2.10E-09	1.46E-07	6.838191563	16.45089242	kinesin family member 20B [Source:HGNC Symbol;Acc:HGNC:7212]	KIF20B	DOWN
ENSG00000111206	1270	2934	-1.2724	2.10E-09	1.46E-07	7.615042543	18.39580167	forkhead box M1 [Source:HGNC Symbol;Acc:HGNC:3818]	FOXM1	DOWN
ENSG00000142731	745	1751	-1.2971	2.12E-09	1.47E-07	4.905922077	12.05703483	polo like kinase 4 [Source:HGNC Symbol;Acc:HGNC:11397]	PLK4	DOWN
ENSG00000170382	103	20	2.2932	2.18E-09	1.50E-07	0.534288473	0.108482222	leucine rich repeat neuronal 2 [Source:HGNC Symbol;Acc:HGNC:16914]	LRRN2	UP
ENSG00000288062	34	0	8.061	2.27E-09	1.57E-07	0.343432587	0	novel transcript	-	UP
ENSG00000130413	51	4	3.5682	2.35E-09	1.61E-07	0.196068135	0.016080029	serine/threonine kinase 33 [Source:HGNC Symbol;Acc:HGNC:14568]	STK33	UP
ENSG00000013573	954	2213	-1.2782	2.35E-09	1.61E-07	3.362978116	8.157312061	DEAD/H-box helicase 11 [Source:HGNC Symbol;Acc:HGNC:2736]	DDX11	DOWN
ENSG00000066735	136	369	-1.5035	2.36E-09	1.62E-07	0.569704959	1.616320398	kinesin family member 26A [Source:HGNC Symbol;Acc:HGNC:20226]	KIF26A	DOWN
ENSG00000130513	5652	2266	1.2542	2.40E-09	1.64E-07	79.87762429	33.48674139	growth differentiation factor 15 [Source:HGNC Symbol;Acc:HGNC:30142]	GDF15	UP
ENSG00000113525	61	7	3.037	2.50E-09	1.70E-07	1.134415332	0.136122617	interleukin 5 [Source:HGNC Symbol;Acc:HGNC:6016]	IL5	UP
ENSG00000106541	6150	2471	1.251	2.52E-09	1.71E-07	65.62699407	27.57211864	anterior gradient 2, protein disulphide isomerase family member [Source:HGNC Symbol;Acc:HGNC:328]	AGR2	UP
ENSG00000163746	64	8	2.9166	2.68E-09	1.81E-07	0.665608996	0.086999988	phospholipid scramblase 2 [Source:HGNC Symbol;Acc:HGNC:16494]	PLSCR2	UP
ENSG00000213390	303	746	-1.3639	2.68E-09	1.81E-07	1.449152584	3.730785763	Rho GTPase activating protein 19 [Source:HGNC Symbol;Acc:HGNC:23724]	ARHGAP19	DOWN
ENSG00000275066	430	148	1.4736	2.67E-09	1.81E-07	0.890455902	0.320476119	synergin gamma [Source:HGNC Symbol;Acc:HGNC:557]	SYNRG	UP
ENSG00000265728	80	13	2.5459	2.67E-09	1.81E-07	2.759747241	0.468935023	novel transcript	-	UP
ENSG00000160298	91	264	-1.5997	2.72E-09	1.83E-07	0.504990908	1.531920013	chromosome 21 open reading frame 58 [Source:HGNC Symbol;Acc:HGNC:1300]	C21orf58	DOWN
ENSG00000179397	73	11	2.6526	2.81E-09	1.89E-07	0.485921982	0.076564309	catsper channel auxiliary subunit epsilon [Source:HGNC Symbol;Acc:HGNC:28491]	CATSPERE	UP
ENSG00000140993	73	11	2.6526	2.81E-09	1.89E-07	0.520077367	0.081946003	tigger transposable element derived 7 [Source:HGNC Symbol;Acc:HGNC:18331]	TIGD7	UP
ENSG00000198453	165	44	1.8396	2.83E-09	1.89E-07	0.261534919	0.072927011	zinc finger protein 568 [Source:HGNC Symbol;Acc:HGNC:25392]	ZNF568	UP
ENSG00000120215	132	31	2.0215	2.85E-09	1.90E-07	1.299503812	0.31912095	melan-A [Source:HGNC Symbol;Acc:HGNC:7124]	MLANA	UP
ENSG00000164087	208	529	-1.4105	2.89E-09	1.92E-07	2.697853173	7.174648739	POC1 centriolar protein A [Source:HGNC Symbol;Acc:HGNC:24488]	POC1A	DOWN
ENSG00000287378	54	5	3.3371	2.93E-09	1.95E-07	0.763527865	0.073924966	novel transcript, antisense to CMSS1	-	UP
ENSG00000102580	20008	8148	1.2316	3.23E-09	2.15E-07	105.5692184	44.95465243	DnaJ heat shock protein family (Hsp40) member C3 [Source:HGNC Symbol;Acc:HGNC:9439]	DNAJC3	UP
ENSG00000279894	57	6	3.1577	3.40E-09	2.25E-07	0.731912722	0.080561156	TEC	-	UP
ENSG00000167670	887	2048	-1.2715	3.42E-09	2.26E-07	6.047592786	14.60087453	chromatin assembly factor 1 subunit A [Source:HGNC Symbol;Acc:HGNC:1910]	CHAF1A	DOWN
ENSG00000198000	2090	827	1.273	3.48E-09	2.29E-07	7.651952476	3.16607708	nucleolar protein 8 [Source:HGNC Symbol;Acc:HGNC:23387]	NOL8	UP
ENSG00000117632	4635	10407	-1.2313	3.63E-09	2.39E-07	21.88384692	51.37945348	stathmin 1 [Source:HGNC Symbol;Acc:HGNC:6510]	STMN1	DOWN
ENSG00000197653	50	4	3.5397	3.70E-09	2.43E-07	0.090842672	0.007599235	dynein axonemal heavy chain 10 [Source:HGNC Symbol;Acc:HGNC:2941]	DNAH10	UP
ENSG00000267100	323	783	-1.3415	3.73E-09	2.44E-07	4.730297895	11.99051199	ILF3 divergent transcript [Source:HGNC Symbol;Acc:HGNC:27115]	ILF3-DT	DOWN
ENSG00000101057	1262	2875	-1.2522	3.75E-09	2.45E-07	13.40865846	31.94139056	MYB proto-oncogene like 2 [Source:HGNC Symbol;Acc:HGNC:7548]	MYBL2	DOWN
ENSG00000237090	101	20	2.2649	3.86E-09	2.52E-07	2.246587226	0.465180931	makorin ring finger protein 8, pseudogene [Source:HGNC Symbol;Acc:HGNC:7120]	MKRN8P	UP
ENSG00000011347	59	186	-1.7188	3.86E-09	2.52E-07	0.230428114	0.759602516	synaptotagmin 7 [Source:HGNC Symbol;Acc:HGNC:11514]	SYT7	DOWN
ENSG00000175274	88	255	-1.5979	3.93E-09	2.56E-07	0.353375396	1.07073947	tumor protein p53 inducible protein 11 [Source:HGNC Symbol;Acc:HGNC:16842]	TP53I11	DOWN
ENSG00000272990	33	0	8.0181	3.99E-09	2.59E-07	1.916000699	0	novel transcript, antisense to KCNAB1	-	UP
ENSG00000163683	4785	1939	1.2387	4.01E-09	2.60E-07	21.62289129	9.162197057	small integral membrane protein 14 [Source:HGNC Symbol;Acc:HGNC:27321]	SMIM14	UP
ENSG00000175691	396	137	1.4661	4.05E-09	2.61E-07	4.792753492	1.733805873	zinc finger protein 77 [Source:HGNC Symbol;Acc:HGNC:13150]	ZNF77	UP
ENSG00000238178	1	36	-5.0657	4.09E-09	2.63E-07	0.01936625	0.729017627	novel transcript, antisense to MAGEB17	-	DOWN
ENSG00000259917	27	110	-2.0857	4.09E-09	2.63E-07	0.507235391	2.160869127	heterogeneous nuclear ribonucleoprotein L pseudogene 2 [Source:HGNC Symbol;Acc:HGNC:48747]	HNRNPLP2	DOWN
ENSG00000127586	194	492	-1.4064	4.14E-09	2.66E-07	0.96720604	2.564911408	chromosome transmission fidelity factor 18 [Source:HGNC Symbol;Acc:HGNC:18435]	CHTF18	DOWN
ENSG00000165490	602	1403	-1.2849	4.18E-09	2.68E-07	3.325691849	8.104629797	DNA damage induced apoptosis suppressor [Source:HGNC Symbol;Acc:HGNC:26351]	DDIAS	DOWN
ENSG00000128965	571	208	1.392	4.22E-09	2.70E-07	8.21137495	3.127757732	ChaC glutathione specific gamma-glutamylcyclotransferase 1 [Source:HGNC Symbol;Acc:HGNC:28680]	CHAC1	UP
ENSG00000129422	498	1172	-1.2989	4.28E-09	2.73E-07	1.219562415	3.001181748	microtubule associated scaffold protein 1 [Source:HGNC Symbol;Acc:HGNC:29789]	MTUS1	DOWN
ENSG00000261924	46	3	3.8206	4.38E-09	2.79E-07	0.322500769	0.021992985	novel transcript, antisense to RPTOR	-	UP
ENSG00000197256	908	2082	-1.2615	4.45E-09	2.83E-07	3.507698384	8.410215334	KN motif and ankyrin repeat domains 2 [Source:HGNC Symbol;Acc:HGNC:29300]	KANK2	DOWN
ENSG00000122966	892	2045	-1.2613	4.52E-09	2.87E-07	0.919746911	2.204889311	citron rho-interacting serine/threonine kinase [Source:HGNC Symbol;Acc:HGNC:1985]	CIT	DOWN
ENSG00000090924	414	981	-1.3088	4.56E-09	2.89E-07	1.339496121	3.318945513	pleckstrin homology and RhoGEF domain containing G2 [Source:HGNC Symbol;Acc:HGNC:29515]	PLEKHG2	DOWN
ENSG00000242866	42	2	4.2467	4.67E-09	2.96E-07	0.15289824	0.007613304	stereocilin [Source:HGNC Symbol;Acc:HGNC:16035]	STRC	UP
ENSG00000185697	583	1357	-1.2831	4.82E-09	3.04E-07	2.375392679	5.781449052	MYB proto-oncogene like 1 [Source:HGNC Symbol;Acc:HGNC:7547]	MYBL1	DOWN
ENSG00000137959	1719	681	1.2713	4.90E-09	3.09E-07	4.367059333	1.809048973	interferon induced protein 44 like [Source:HGNC Symbol;Acc:HGNC:17817]	IFI44L	UP
ENSG00000291006	108	297	-1.5227	5.17E-09	3.25E-07	0.833666122	2.397258369	novel transcript	-	DOWN
ENSG00000185480	269	658	-1.3545	5.28E-09	3.31E-07	1.671392634	4.275058812	PARP1 binding protein [Source:HGNC Symbol;Acc:HGNC:26074]	PARPBP	DOWN
ENSG00000111788	157	406	-1.4344	5.58E-09	3.49E-07	1.466334194	3.965056131	DEAD/H-box helicase 12B, pseudogene [Source:HGNC Symbol;Acc:HGNC:38668]	DDX12B	DOWN
ENSG00000273542	59	7	2.989	5.63E-09	3.52E-07	4.496623048	0.557856512	H4 clustered histone 12 [Source:HGNC Symbol;Acc:HGNC:4784]	H4C12	UP
ENSG00000290792	1448	572	1.2754	5.67E-09	3.53E-07	6.631749756	2.739337818	novel transcript	-	UP
ENSG00000183091	763	289	1.3358	5.75E-09	3.58E-07	0.671736952	0.266049557	nebulin [Source:HGNC Symbol;Acc:HGNC:7720]	NEB	UP
ENSG00000101638	49	4	3.5106	5.83E-09	3.62E-07	0.092212412	0.007871242	ST8 alpha-N-acetyl-neuraminide alpha-2,8-sialyltransferase 5 [Source:HGNC Symbol;Acc:HGNC:17827]	ST8SIA5	UP
ENSG00000279277	62	8	2.8709	5.88E-09	3.63E-07	0.245098179	0.033069557	novel transcript	-	UP
ENSG00000189045	134	33	1.9533	5.87E-09	3.63E-07	1.065310786	0.274331364	ankyrin repeat and death domain containing 1B [Source:HGNC Symbol;Acc:HGNC:32525]	ANKDD1B	UP
ENSG00000182687	62	8	2.8709	5.88E-09	3.63E-07	1.331884571	0.179702816	galanin receptor 2 [Source:HGNC Symbol;Acc:HGNC:4133]	GALR2	UP
ENSG00000049249	428	151	1.4379	5.91E-09	3.64E-07	1.986744384	0.732934506	TNF receptor superfamily member 9 [Source:HGNC Symbol;Acc:HGNC:11924]	TNFRSF9	UP
ENSG00000178966	922	2092	-1.2463	5.96E-09	3.67E-07	7.951521738	18.86561668	RecQ mediated genome instability 1 [Source:HGNC Symbol;Acc:HGNC:25764]	RMI1	DOWN
ENSG00000100167	104	286	-1.5227	6.21E-09	3.81E-07	0.425032432	1.22220698	septin 3 [Source:HGNC Symbol;Acc:HGNC:10750]	SEPTIN3	DOWN
ENSG00000181544	365	867	-1.3122	6.34E-09	3.89E-07	0.809626344	2.010948092	FA complementation group B [Source:HGNC Symbol;Acc:HGNC:3583]	FANCB	DOWN
ENSG00000167680	59	183	-1.6953	6.51E-09	3.98E-07	0.369467754	1.198300152	semaphorin 6B [Source:HGNC Symbol;Acc:HGNC:10739]	SEMA6B	DOWN
ENSG00000156136	1108	2496	-1.236	6.60E-09	4.03E-07	10.53181982	24.80837039	deoxycytidine kinase [Source:HGNC Symbol;Acc:HGNC:2704]	DCK	DOWN
ENSG00000261934	32	0	7.9739	7.04E-09	4.27E-07	0.192658411	0	protocadherin gamma subfamily A, 9 [Source:HGNC Symbol;Acc:HGNC:8707]	PCDHGA9	UP
ENSG00000270666	32	0	7.9739	7.04E-09	4.27E-07	3.99929473	0	WD repeat domain 59 (WDR59) pseudogene	-	UP
ENSG00000267938	32	0	7.9739	7.04E-09	4.27E-07	2.825848971	0	eukaryotic translation initiation factor 1 pseudogene 6 [Source:HGNC Symbol;Acc:HGNC:49619]	EIF1P6	UP
ENSG00000176490	32	0	7.9739	7.04E-09	4.27E-07	0.274450002	0	DIRAS family GTPase 1 [Source:HGNC Symbol;Acc:HGNC:19127]	DIRAS1	UP
ENSG00000121621	778	1770	-1.2502	7.10E-09	4.30E-07	5.080131357	12.08533261	kinesin family member 18A [Source:HGNC Symbol;Acc:HGNC:29441]	KIF18A	DOWN
ENSG00000163535	560	1291	-1.2692	7.20E-09	4.35E-07	2.606863516	6.284149458	shugoshin 2 [Source:HGNC Symbol;Acc:HGNC:30812]	SGO2	DOWN
ENSG00000124762	29120	12110	1.2014	7.27E-09	4.38E-07	286.6784167	124.6630551	cyclin dependent kinase inhibitor 1A [Source:HGNC Symbol;Acc:HGNC:1784]	CDKN1A	UP
ENSG00000158406	461	166	1.4085	7.52E-09	4.52E-07	6.286223843	2.366938645	H4 clustered histone 8 [Source:HGNC Symbol;Acc:HGNC:4788]	H4C8	UP
ENSG00000157870	18	84	-2.2787	7.54E-09	4.52E-07	0.15749225	0.7685214	peroxiredoxin like 2B [Source:HGNC Symbol;Acc:HGNC:28390]	PRXL2B	DOWN
ENSG00000142959	41	2	4.2121	7.71E-09	4.61E-07	0.481403959	0.024555331	bestrophin 4 [Source:HGNC Symbol;Acc:HGNC:17106]	BEST4	UP
ENSG00000233247	2	39	-4.265	7.71E-09	4.61E-07	0.107842043	2.198936623	ubiquitin conjugating enzyme E2 E4 pseudogene [Source:HGNC Symbol;Acc:HGNC:32199]	UBE2E4P	DOWN
ENSG00000186193	376	884	-1.2974	7.86E-09	4.69E-07	2.907720054	7.148369746	suppressor APC domain containing 2 [Source:HGNC Symbol;Acc:HGNC:28055]	SAPCD2	DOWN
ENSG00000173110	73	12	2.5284	7.91E-09	4.71E-07	0.914276136	0.157154118	heat shock protein family A (Hsp70) member 6 [Source:HGNC Symbol;Acc:HGNC:5239]	HSPA6	UP
ENSG00000173273	677	256	1.3382	8.15E-09	4.85E-07	1.434481227	0.567199921	tankyrase [Source:HGNC Symbol;Acc:HGNC:11941]	TNKS	UP
ENSG00000182481	5516	12122	-1.2003	8.34E-09	4.95E-07	22.09006236	50.76179376	karyopherin subunit alpha 2 [Source:HGNC Symbol;Acc:HGNC:6395]	KPNA2	DOWN
ENSG00000134245	187	54	1.7253	8.59E-09	5.09E-07	0.445735198	0.134591948	Wnt family member 2B [Source:HGNC Symbol;Acc:HGNC:12781]	WNT2B	UP
ENSG00000232811	106	23	2.134	8.65E-09	5.11E-07	1.325327959	0.300701315	novel transcript	-	UP
ENSG00000146263	1326	2955	-1.2204	8.71E-09	5.14E-07	1.794617675	4.181921711	MMS22 like, DNA repair protein [Source:HGNC Symbol;Acc:HGNC:21475]	MMS22L	DOWN
ENSG00000010292	3581	7881	-1.2024	8.74E-09	5.15E-07	16.32471003	37.56751588	non-SMC condensin I complex subunit D2 [Source:HGNC Symbol;Acc:HGNC:24305]	NCAPD2	DOWN
ENSG00000185869	64	9	2.7491	8.76E-09	5.15E-07	0.243821637	0.03585294	zinc finger protein 829 [Source:HGNC Symbol;Acc:HGNC:34032]	ZNF829	UP
ENSG00000204839	182	53	1.7132	8.90E-09	5.22E-07	1.276891853	0.388819998	maestro heat like repeat family member 6 [Source:HGNC Symbol;Acc:HGNC:27814]	MROH6	UP
ENSG00000085840	562	1288	-1.2607	9.00E-09	5.27E-07	5.31114285	12.72792261	origin recognition complex subunit 1 [Source:HGNC Symbol;Acc:HGNC:8487]	ORC1	DOWN
ENSG00000138160	2236	4939	-1.2077	9.02E-09	5.27E-07	12.39202739	28.62197432	kinesin family member 11 [Source:HGNC Symbol;Acc:HGNC:6388]	KIF11	DOWN
ENSG00000100253	48	4	3.481	9.20E-09	5.37E-07	0.788279696	0.0686893	myo-inositol oxygenase [Source:HGNC Symbol;Acc:HGNC:14522]	MIOX	UP
ENSG00000203760	306	728	-1.3145	9.51E-09	5.54E-07	10.56839389	26.2911111	centromere protein W [Source:HGNC Symbol;Acc:HGNC:21488]	CENPW	DOWN
ENSG00000168016	2808	1153	1.2197	9.72E-09	5.65E-07	6.825564082	2.930628363	tetratricopeptide repeat and ankyrin repeat containing 1 [Source:HGNC Symbol;Acc:HGNC:29011]	TRANK1	UP
ENSG00000188985	338	796	-1.2998	9.92E-09	5.76E-07	17.83406429	43.91740714	dihydrofolate reductase pseudogene 1 [Source:HGNC Symbol;Acc:HGNC:2862]	DHFRP1	DOWN
ENSG00000173085	211	519	-1.3624	1.01E-08	5.85E-07	2.243476032	5.77027263	coenzyme Q2, polyprenyltransferase [Source:HGNC Symbol;Acc:HGNC:25223]	COQ2	DOWN
ENSG00000215458	181	53	1.7052	1.06E-08	6.16E-07	1.095313614	0.335371209	apoptosis associated transcript in bladder cancer [Source:HGNC Symbol;Acc:HGNC:51526]	AATBC	UP
ENSG00000224295	51	5	3.2549	1.09E-08	6.29E-07	1.017062022	0.104264691	olfactomedin family member 5, pseudogene [Source:HGNC Symbol;Acc:HGNC:51927]	OLFM5P	UP
ENSG00000101868	785	1767	-1.2348	1.09E-08	6.31E-07	1.489253035	3.505301533	DNA polymerase alpha 1, catalytic subunit [Source:HGNC Symbol;Acc:HGNC:9173]	POLA1	DOWN
ENSG00000186919	84	15	2.4115	1.13E-08	6.53E-07	0.575241023	0.107411757	zinc activated ion channel [Source:HGNC Symbol;Acc:HGNC:29504]	ZACN	UP
ENSG00000138674	2676	1103	1.2141	1.17E-08	6.74E-07	8.489629036	3.659048056	SEC31 homolog A, COPII coat complex component [Source:HGNC Symbol;Acc:HGNC:17052]	SEC31A	UP
ENSG00000170477	6	52	-3.1529	1.21E-08	6.92E-07	0.061511572	0.557441007	keratin 4 [Source:HGNC Symbol;Acc:HGNC:6441]	KRT4	DOWN
ENSG00000224376	31	0	7.9283	1.25E-08	7.12E-07	0.572176945	0	novel transcript	-	UP
ENSG00000163673	31	0	7.9283	1.25E-08	7.12E-07	0.15821747	0	doublecortin like kinase 3 [Source:HGNC Symbol;Acc:HGNC:19005]	DCLK3	UP
ENSG00000260339	10	64	-2.7269	1.25E-08	7.12E-07	0.107723881	0.720911514	HEXA antisense RNA 1 [Source:HGNC Symbol;Acc:HGNC:25810]	HEXA-AS1	DOWN
ENSG00000266680	138	36	1.8706	1.28E-08	7.28E-07	2.899061404	0.790807582	novel transcript, antisense to PTP4A1	-	UP
ENSG00000158683	60	8	2.8237	1.30E-08	7.37E-07	0.153405679	0.021388	polycystin 1 like 1, transient receptor potential channel interacting [Source:HGNC Symbol;Acc:HGNC:18053]	PKD1L1	UP
ENSG00000129810	263	628	-1.3197	1.33E-08	7.54E-07	2.072990925	5.17596454	shugoshin 1 [Source:HGNC Symbol;Acc:HGNC:25088]	SGO1	DOWN
ENSG00000180190	47	4	3.4507	1.46E-08	8.22E-07	0.4019297	0.035768624	testis development related protein [Source:HGNC Symbol;Acc:HGNC:26951]	TDRP	UP
ENSG00000214140	47	4	3.4507	1.46E-08	8.22E-07	0.261854087	0.023302981	photoreceptor disc component [Source:HGNC Symbol;Acc:HGNC:32528]	PRCD	UP
ENSG00000287555	104	23	2.1066	1.49E-08	8.40E-07	0.590122943	0.136466795	novel transcript, antisense to FBXW7	-	UP
ENSG00000123416	3483	7557	-1.1819	1.55E-08	8.73E-07	28.74381188	65.21241833	tubulin alpha 1b [Source:HGNC Symbol;Acc:HGNC:18809]	TUBA1B	DOWN
ENSG00000181773	45	148	-1.7791	1.57E-08	8.81E-07	0.621088413	2.135957588	G protein-coupled receptor 3 [Source:HGNC Symbol;Acc:HGNC:4484]	GPR3	DOWN
ENSG00000186638	278	659	-1.3092	1.57E-08	8.83E-07	1.265558577	3.136988065	kinesin family member 24 [Source:HGNC Symbol;Acc:HGNC:19916]	KIF24	DOWN
ENSG00000228536	117	307	-1.4551	1.59E-08	8.89E-07	1.216387536	3.337447721	LYPLAL1 antisense RNA 1 [Source:HGNC Symbol;Acc:HGNC:54054]	LYPLAL1-AS1	DOWN
ENSG00000235823	1144	459	1.2529	1.62E-08	9.07E-07	2.447914222	1.027005697	oligodendrocyte maturation-associated long intergenic non-coding RNA [Source:HGNC Symbol;Acc:HGNC:28060]	OLMALINC	UP
ENSG00000165474	386	889	-1.2677	1.65E-08	9.21E-07	4.601856214	11.08249381	gap junction protein beta 2 [Source:HGNC Symbol;Acc:HGNC:4284]	GJB2	DOWN
ENSG00000162298	2443	1014	1.2041	1.66E-08	9.26E-07	13.11297417	5.691224141	synoviolin 1 [Source:HGNC Symbol;Acc:HGNC:20738]	SYVN1	UP
ENSG00000177302	624	239	1.3197	1.66E-08	9.26E-07	2.237932192	0.896293467	DNA topoisomerase III alpha [Source:HGNC Symbol;Acc:HGNC:11992]	TOP3A	UP
ENSG00000227218	121	30	1.9432	1.71E-08	9.48E-07	1.416218506	0.367160663	novel transcript	-	UP
ENSG00000267056	106	24	2.073	1.72E-08	9.54E-07	2.515244292	0.59549147	inositol polyphosphate multikinase (IPMK) pseudogene	-	UP
ENSG00000204956	116	28	1.9815	1.73E-08	9.54E-07	0.542820346	0.137008072	protocadherin gamma subfamily A, 1 [Source:HGNC Symbol;Acc:HGNC:8696]	PCDHGA1	UP
ENSG00000229373	80	14	2.4399	1.73E-08	9.54E-07	0.645930438	0.118198998	long intergenic non-protein coding RNA 452 [Source:HGNC Symbol;Acc:HGNC:42800]	LINC00452	UP
ENSG00000099984	16	77	-2.322	1.73E-08	9.54E-07	0.39857836	2.005739164	glutathione S-transferase theta 2 (gene/pseudogene) [Source:HGNC Symbol;Acc:HGNC:4642]	GSTT2	DOWN
ENSG00000107864	702	272	1.3031	1.74E-08	9.55E-07	2.614641829	1.059336638	cytoplasmic polyadenylation element binding protein 3 [Source:HGNC Symbol;Acc:HGNC:21746]	CPEB3	UP
ENSG00000171533	65	10	2.6213	1.81E-08	9.96E-07	0.301867723	0.048561637	microtubule associated protein 6 [Source:HGNC Symbol;Acc:HGNC:6868]	MAP6	UP
ENSG00000100162	209	506	-1.3395	1.81E-08	9.96E-07	3.522521666	8.91759819	centromere protein M [Source:HGNC Symbol;Acc:HGNC:18352]	CENPM	DOWN
ENSG00000146143	505	1142	-1.2414	1.84E-08	1.01E-06	2.635327904	6.23159733	DNA primase subunit 2 [Source:HGNC Symbol;Acc:HGNC:9370]	PRIM2	DOWN
ENSG00000198729	164	408	-1.3786	1.88E-08	1.03E-06	2.179876961	5.670721159	protein phosphatase 1 regulatory inhibitor subunit 14C [Source:HGNC Symbol;Acc:HGNC:14952]	PPP1R14C	DOWN
ENSG00000172349	62	9	2.7034	1.89E-08	1.03E-06	0.146516907	0.022239681	interleukin 16 [Source:HGNC Symbol;Acc:HGNC:5980]	IL16	UP
ENSG00000125089	866	343	1.2714	1.91E-08	1.04E-06	2.409442092	0.997890108	SH3 domain and tetratricopeptide repeats 1 [Source:HGNC Symbol;Acc:HGNC:26009]	SH3TC1	UP
ENSG00000111602	1105	2423	-1.1971	1.91E-08	1.04E-06	5.570287557	12.77199523	timeless circadian regulator [Source:HGNC Symbol;Acc:HGNC:11813]	TIMELESS	DOWN
ENSG00000258581	56	7	2.9139	1.92E-08	1.04E-06	5.637231139	0.736827543	NADH dehydrogenase (ubiquinone) 1 beta subcomplex, 3, 12kDa (NDUFB3) pseudogene	-	UP
ENSG00000101188	311	725	-1.2851	1.95E-08	1.06E-06	2.164436615	5.276093533	neurotensin receptor 1 [Source:HGNC Symbol;Acc:HGNC:8039]	NTSR1	DOWN
ENSG00000214783	113	27	1.996	1.97E-08	1.06E-06	0.513387592	0.128268698	RNA polymerase II subunit J4, pseudogene [Source:HGNC Symbol;Acc:HGNC:28195]	POLR2J4	UP
ENSG00000167995	113	27	1.996	1.97E-08	1.06E-06	0.383622496	0.09584719	bestrophin 1 [Source:HGNC Symbol;Acc:HGNC:12703]	BEST1	UP
ENSG00000258673	35	1	4.9038	2.01E-08	1.08E-06	0.803360274	0.024001164	long intergenic non-protein coding RNA 1397 [Source:HGNC Symbol;Acc:HGNC:50677]	LINC01397	UP
ENSG00000073111	1436	3128	-1.1875	2.01E-08	1.08E-06	8.982933371	20.4606996	minichromosome maintenance complex component 2 [Source:HGNC Symbol;Acc:HGNC:6944]	MCM2	DOWN
ENSG00000113600	35	1	4.9038	2.01E-08	1.08E-06	0.289407892	0.00864634	complement C9 [Source:HGNC Symbol;Acc:HGNC:1358]	C9	UP
ENSG00000276672	67	195	-1.6038	2.08E-08	1.11E-06	0.426262189	1.297258771	novel transcript, sense intronic to RFC3	-	DOWN
ENSG00000273274	39	2	4.1401	2.11E-08	1.13E-06	0.089649844	0.004807341	zinc finger and BTB domain containing 8B [Source:HGNC Symbol;Acc:HGNC:37057]	ZBTB8B	UP
ENSG00000250303	39	2	4.1401	2.11E-08	1.13E-06	0.135904672	0.007287688	long intergenic non-protein coding RNA 2762 [Source:HGNC Symbol;Acc:HGNC:27443]	LINC02762	UP
ENSG00000052802	4422	1868	1.1787	2.14E-08	1.14E-06	45.7314164	20.20053085	methylsterol monooxygenase 1 [Source:HGNC Symbol;Acc:HGNC:10545]	MSMO1	UP
ENSG00000133119	1049	2296	-1.1944	2.15E-08	1.15E-06	10.82576759	24.77679292	replication factor C subunit 3 [Source:HGNC Symbol;Acc:HGNC:9971]	RFC3	DOWN
ENSG00000177752	29	0	7.8325	2.21E-08	1.17E-06	0.190968779	0	Yip1 domain family member 7 [Source:HGNC Symbol;Acc:HGNC:26825]	YIPF7	UP
ENSG00000122756	29	0	7.8325	2.21E-08	1.17E-06	0.407697407	0	ciliary neurotrophic factor receptor [Source:HGNC Symbol;Acc:HGNC:2170]	CNTFR	UP
ENSG00000289506	29	0	7.8325	2.21E-08	1.17E-06	0.603633846	0	novel transcript	-	UP
ENSG00000179141	29	0	7.8325	2.21E-08	1.17E-06	0.333209646	0	MTUS2 antisense RNA 1 [Source:HGNC Symbol;Acc:HGNC:40924]	MTUS2-AS1	UP
ENSG00000100726	331	764	-1.2708	2.21E-08	1.17E-06	2.303085244	5.558599369	telomere maintenance 2 [Source:HGNC Symbol;Acc:HGNC:29099]	TELO2	DOWN
ENSG00000228075	30	0	7.8812	2.21E-08	1.17E-06	0.266198544	0	biorientation of chromosomes in cell division 1 like 2 [Source:HGNC Symbol;Acc:HGNC:28505]	BOD1L2	UP
ENSG00000235888	30	0	7.8812	2.21E-08	1.17E-06	0.12628	0	long intergenic non-protein coding RNA 2940 [Source:HGNC Symbol;Acc:HGNC:55955]	LINC02940	UP
ENSG00000154065	28	106	-1.9801	2.24E-08	1.18E-06	0.12869789	0.509459022	ankyrin repeat domain 29 [Source:HGNC Symbol;Acc:HGNC:27110]	ANKRD29	DOWN
ENSG00000177602	247	584	-1.3054	2.25E-08	1.18E-06	2.604653294	6.439554343	histone H3 associated protein kinase [Source:HGNC Symbol;Acc:HGNC:19682]	HASPIN	DOWN
ENSG00000234684	472	177	1.35	2.28E-08	1.20E-06	2.618308248	1.026696397	SDCBP2 antisense RNA 1 [Source:HGNC Symbol;Acc:HGNC:44314]	SDCBP2-AS1	UP
ENSG00000260314	46	4	3.4197	2.30E-08	1.21E-06	0.261519032	0.023779102	mannose receptor C-type 1 [Source:HGNC Symbol;Acc:HGNC:7228]	MRC1	UP
ENSG00000160183	79	221	-1.547	2.33E-08	1.22E-06	0.474753279	1.388747056	transmembrane serine protease 3 [Source:HGNC Symbol;Acc:HGNC:11877]	TMPRSS3	DOWN
ENSG00000235903	128	33	1.8873	2.35E-08	1.22E-06	0.196939709	0.053091777	CPB2 antisense RNA 1 [Source:HGNC Symbol;Acc:HGNC:39898]	CPB2-AS1	UP
ENSG00000169689	276	647	-1.2931	2.38E-08	1.24E-06	5.317155078	13.033604	centromere protein X [Source:HGNC Symbol;Acc:HGNC:11422]	CENPX	DOWN
ENSG00000286122	131	335	-1.4181	2.38E-08	1.24E-06	1.014391867	2.712496998	long intergenic non-protein coding RNA 2964 [Source:HGNC Symbol;Acc:HGNC:53487]	LINC02964	DOWN
ENSG00000145703	740	1633	-1.2062	2.54E-08	1.32E-06	2.148031787	4.956614753	IQ motif containing GTPase activating protein 2 [Source:HGNC Symbol;Acc:HGNC:6111]	IQGAP2	DOWN
ENSG00000161664	25	98	-2.0297	2.57E-08	1.33E-06	0.330214942	1.353545266	ankyrin repeat and SOCS box containing 16 [Source:HGNC Symbol;Acc:HGNC:19768]	ASB16	DOWN
ENSG00000234667	64	10	2.599	2.63E-08	1.36E-06	0.476804019	0.077902237	actin like 11, pseudogene [Source:HGNC Symbol;Acc:HGNC:44626]	ACTL11P	UP
ENSG00000260274	15	73	-2.3375	2.67E-08	1.38E-06	0.200553935	1.020593467	novel transcript	-	DOWN
ENSG00000258458	89	18	2.2337	2.79E-08	1.44E-06	0.806710842	0.170604463	OXA1L divergent transcript [Source:HGNC Symbol;Acc:HGNC:55448]	OXA1L-DT	UP
ENSG00000153044	634	1405	-1.2123	2.80E-08	1.44E-06	8.430884732	19.53665531	centromere protein H [Source:HGNC Symbol;Acc:HGNC:17268]	CENPH	DOWN
ENSG00000250519	524	200	1.3246	2.80E-08	1.44E-06	2.893162577	1.154679735	novel transcript	-	UP
ENSG00000259617	52	6	3.0255	2.82E-08	1.45E-06	3.067459058	0.370097949	novel transcript, antisense to INO80	-	UP
ENSG00000070718	613	1359	-1.2128	2.83E-08	1.45E-06	2.88086545	6.678392715	adaptor related protein complex 3 subunit mu 2 [Source:HGNC Symbol;Acc:HGNC:570]	AP3M2	DOWN
ENSG00000109846	58	8	2.7749	2.87E-08	1.47E-06	0.389858323	0.056228798	crystallin alpha B [Source:HGNC Symbol;Acc:HGNC:2389]	CRYAB	UP
ENSG00000115112	74	209	-1.5607	2.91E-08	1.49E-06	0.233011113	0.688146963	transcription factor CP2 like 1 [Source:HGNC Symbol;Acc:HGNC:17925]	TFCP2L1	DOWN
ENSG00000183960	104	24	2.0455	2.94E-08	1.50E-06	0.503853328	0.121582769	potassium voltage-gated channel subfamily H member 8 [Source:HGNC Symbol;Acc:HGNC:18864]	KCNH8	UP
ENSG00000221963	8525	3658	1.1562	3.03E-08	1.55E-06	24.98193327	11.20896089	apolipoprotein L6 [Source:HGNC Symbol;Acc:HGNC:14870]	APOL6	UP
ENSG00000112972	5893	2521	1.1606	3.04E-08	1.55E-06	26.22798376	11.7325201	3-hydroxy-3-methylglutaryl-CoA synthase 1 [Source:HGNC Symbol;Acc:HGNC:5007]	HMGCS1	UP
ENSG00000100526	607	1343	-1.2099	3.04E-08	1.55E-06	9.788596376	22.64632518	cyclin dependent kinase inhibitor 3 [Source:HGNC Symbol;Acc:HGNC:1791]	CDKN3	DOWN
ENSG00000250461	205	65	1.5909	3.15E-08	1.60E-06	8.126927044	2.694485513	family with sequence similarity 133, member B (FAM133B) pseudogene	-	UP
ENSG00000143167	69	12	2.4472	3.24E-08	1.64E-06	0.690815039	0.125627274	glycoprotein A33 [Source:HGNC Symbol;Acc:HGNC:4445]	GPA33	UP
ENSG00000205531	536	1192	-1.2173	3.24E-08	1.64E-06	3.04023309	7.069819787	nucleosome assembly protein 1 like 4 [Source:HGNC Symbol;Acc:HGNC:7640]	NAP1L4	DOWN
ENSG00000137033	2267	4843	-1.1595	3.31E-08	1.67E-06	20.55478282	45.91618929	interleukin 33 [Source:HGNC Symbol;Acc:HGNC:16028]	IL33	DOWN
ENSG00000128016	1433	594	1.2059	3.41E-08	1.72E-06	21.38969962	9.271178368	ZFP36 ring finger protein [Source:HGNC Symbol;Acc:HGNC:12862]	ZFP36	UP
ENSG00000134107	933	378	1.2388	3.48E-08	1.75E-06	7.826691447	3.315723942	basic helix-loop-helix family member e40 [Source:HGNC Symbol;Acc:HGNC:1046]	BHLHE40	UP
ENSG00000284657	38	2	4.1028	3.50E-08	1.75E-06	1.474739932	0.081161831	novel transcript	-	UP
ENSG00000175697	38	2	4.1028	3.50E-08	1.75E-06	0.181183697	0.009971386	G protein-coupled receptor 156 [Source:HGNC Symbol;Acc:HGNC:20844]	GPR156	UP
ENSG00000197595	38	2	4.1028	3.50E-08	1.75E-06	0.500134917	0.027524762	ATP11A upstream neighbor lncRNA [Source:HGNC Symbol;Acc:HGNC:33793]	ATP11AUN	UP
ENSG00000175764	188	58	1.6301	3.64E-08	1.82E-06	0.510967761	0.164836597	tubulin tyrosine ligase like 11 [Source:HGNC Symbol;Acc:HGNC:18113]	TTLL11	UP
ENSG00000276248	248	84	1.4961	3.80E-08	1.90E-06	2.175701982	0.770578715	novel transcript, sense intronic to TMCO3	-	UP
ENSG00000255524	93	20	2.146	3.85E-08	1.92E-06	1.142923447	0.257012464	nuclear pore complex interacting protein family member B8 [Source:HGNC Symbol;Acc:HGNC:37490]	NPIPB8	UP
ENSG00000286570	28	0	7.7821	3.94E-08	1.94E-06	1.262774254	0	novel transcript	-	UP
ENSG00000163735	0	28	-7.8462	3.94E-08	1.94E-06	0	0.354499951	C-X-C motif chemokine ligand 5 [Source:HGNC Symbol;Acc:HGNC:10642]	CXCL5	DOWN
ENSG00000289313	28	0	7.7821	3.94E-08	1.94E-06	0.363812494	0	long intergenic non-protein coding RNA 1512 [Source:HGNC Symbol;Acc:HGNC:51201]	LINC01512	UP
ENSG00000288845	28	0	7.7821	3.94E-08	1.94E-06	0.8064984	0	novel transcript	-	UP
ENSG00000165376	876	355	1.2384	3.94E-08	1.94E-06	7.572521573	3.208889501	claudin 2 [Source:HGNC Symbol;Acc:HGNC:2041]	CLDN2	UP
ENSG00000187240	28	0	7.7821	3.94E-08	1.94E-06	0.055012947	0	dynein cytoplasmic 2 heavy chain 1 [Source:HGNC Symbol;Acc:HGNC:2962]	DYNC2H1	UP
ENSG00000214578	28	0	7.7821	3.94E-08	1.94E-06	3.058719859	0	high mobility group nucleosomal binding domain 2 pseudogene 15 [Source:HGNC Symbol;Acc:HGNC:39020]	HMGN2P15	UP
ENSG00000187902	28	0	7.7821	3.94E-08	1.94E-06	0.126354707	0	shisa family member 7 [Source:HGNC Symbol;Acc:HGNC:35409]	SHISA7	UP
ENSG00000179046	225	74	1.5384	3.98E-08	1.96E-06	2.175132643	0.748040211	tripartite motif family like 2 [Source:HGNC Symbol;Acc:HGNC:26378]	TRIML2	UP
ENSG00000245552	115	29	1.9186	4.06E-08	1.99E-06	0.368204716	0.097091118	lncRNA imatinib upregulated [Source:HGNC Symbol;Acc:HGNC:55755]	LNCRNA-IUR	UP
ENSG00000239552	31	111	-1.9003	4.06E-08	1.99E-06	1.082057701	4.051368076	HOXB cluster antisense RNA 2 [Source:HGNC Symbol;Acc:HGNC:40284]	HOXB-AS2	DOWN
ENSG00000175518	60	9	2.6562	4.07E-08	1.99E-06	0.728566455	0.114274789	ubiquilin like [Source:HGNC Symbol;Acc:HGNC:28294]	UBQLNL	UP
ENSG00000267404	48	5	3.1676	4.09E-08	2.00E-06	1.37987362	0.150299687	WD repeat domain phosphoinositide-interacting protein 3, pseudogene	-	UP
ENSG00000101049	48	5	3.1676	4.09E-08	2.00E-06	0.260343938	0.028357388	serum/glucocorticoid regulated kinase 2 [Source:HGNC Symbol;Acc:HGNC:13900]	SGK2	UP
ENSG00000148677	1224	2624	-1.1645	4.18E-08	2.03E-06	20.16851035	45.21122053	ankyrin repeat domain 1 [Source:HGNC Symbol;Acc:HGNC:15819]	ANKRD1	DOWN
ENSG00000163666	57	8	2.7498	4.26E-08	2.07E-06	1.126057282	0.165259187	HESX homeobox 1 [Source:HGNC Symbol;Acc:HGNC:4877]	HESX1	UP
ENSG00000187105	51	6	2.9976	4.32E-08	2.09E-06	0.357385301	0.043965069	HEAT repeat containing 4 [Source:HGNC Symbol;Acc:HGNC:16761]	HEATR4	UP
ENSG00000106462	1770	3765	-1.1533	4.41E-08	2.14E-06	4.845534953	10.77763425	enhancer of zeste 2 polycomb repressive complex 2 subunit [Source:HGNC Symbol;Acc:HGNC:3527]	EZH2	DOWN
ENSG00000166508	4367	9203	-1.1399	4.53E-08	2.19E-06	25.96850517	57.22465425	minichromosome maintenance complex component 7 [Source:HGNC Symbol;Acc:HGNC:6950]	MCM7	DOWN
ENSG00000185267	224	74	1.5319	4.60E-08	2.22E-06	3.879527243	1.340147201	cerebral dopamine neurotrophic factor [Source:HGNC Symbol;Acc:HGNC:24913]	CDNF	UP
ENSG00000184985	68	12	2.4262	4.62E-08	2.23E-06	0.317499811	0.058587613	sortilin related VPS10 domain containing receptor 2 [Source:HGNC Symbol;Acc:HGNC:16698]	SORCS2	UP
ENSG00000161010	83	225	-1.5017	4.79E-08	2.31E-06	0.289062261	0.819380864	MRN complex interacting protein [Source:HGNC Symbol;Acc:HGNC:30817]	MRNIP	DOWN
ENSG00000233056	806	1744	-1.1778	4.81E-08	2.31E-06	8.56986579	19.38989493	endogenous retrovirus group 48 member 1, envelope [Source:HGNC Symbol;Acc:HGNC:17216]	ERVH48-1	DOWN
ENSG00000061337	38	126	-1.7903	4.82E-08	2.32E-06	0.196425228	0.681042492	leucine zipper tumor suppressor 1 [Source:HGNC Symbol;Acc:HGNC:13861]	LZTS1	DOWN
ENSG00000118513	47	147	-1.7068	4.90E-08	2.35E-06	0.252184016	0.824758936	MYB proto-oncogene, transcription factor [Source:HGNC Symbol;Acc:HGNC:7545]	MYB	DOWN
ENSG00000166831	18	78	-2.1719	4.92E-08	2.36E-06	0.252331927	1.143363434	RNA binding protein, mRNA processing factor 2 [Source:HGNC Symbol;Acc:HGNC:19098]	RBPMS2	DOWN
ENSG00000261578	276	97	1.4431	5.04E-08	2.41E-06	1.941928536	0.713651022	novel transcript, overlapping to TSKU	-	UP
ENSG00000131379	65	11	2.4854	5.09E-08	2.43E-06	0.555377147	0.098278231	chromosome 3 open reading frame 20 [Source:HGNC Symbol;Acc:HGNC:25320]	C3orf20	UP
ENSG00000134253	89	238	-1.4822	5.12E-08	2.44E-06	0.600970027	1.680466113	tripartite motif containing 45 [Source:HGNC Symbol;Acc:HGNC:19018]	TRIM45	DOWN
ENSG00000140931	59	171	-1.5975	5.23E-08	2.49E-06	0.557218418	1.688727431	CKLF like MARVEL transmembrane domain containing 3 [Source:HGNC Symbol;Acc:HGNC:19174]	CMTM3	DOWN
ENSG00000165912	359	806	-1.2309	5.25E-08	2.49E-06	3.843423851	9.022956641	protein kinase C and casein kinase substrate in neurons 3 [Source:HGNC Symbol;Acc:HGNC:8572]	PACSIN3	DOWN
ENSG00000163918	1060	2260	-1.1566	5.79E-08	2.74E-06	10.43192745	23.25718396	replication factor C subunit 4 [Source:HGNC Symbol;Acc:HGNC:9972]	RFC4	DOWN
ENSG00000139988	44	4	3.3558	5.79E-08	2.74E-06	0.551070548	0.052384706	retinol dehydrogenase 12 [Source:HGNC Symbol;Acc:HGNC:19977]	RDH12	UP
ENSG00000163531	70	13	2.3536	5.88E-08	2.78E-06	0.097063415	0.018849111	neurofascin [Source:HGNC Symbol;Acc:HGNC:29866]	NFASC	UP
ENSG00000139354	666	1443	-1.1797	5.90E-08	2.79E-06	2.64559406	5.993842198	growth arrest specific 2 like 3 [Source:HGNC Symbol;Acc:HGNC:27475]	GAS2L3	DOWN
ENSG00000189362	587	1279	-1.1878	5.96E-08	2.81E-06	2.653401808	6.045405827	nuclear envelope integral membrane protein 2 [Source:HGNC Symbol;Acc:HGNC:33700]	NEMP2	DOWN
ENSG00000129534	694	1500	-1.1762	6.02E-08	2.83E-06	3.275102441	7.401958972	MIS18 binding protein 1 [Source:HGNC Symbol;Acc:HGNC:20190]	MIS18BP1	DOWN
ENSG00000078237	2223	953	1.1574	6.06E-08	2.85E-06	6.942708319	3.112234796	TP53 induced glycolysis regulatory phosphatase [Source:HGNC Symbol;Acc:HGNC:1185]	TIGAR	UP
ENSG00000171766	326	119	1.3886	6.35E-08	2.98E-06	1.038369801	0.396343195	glycine amidinotransferase [Source:HGNC Symbol;Acc:HGNC:4175]	GATM	UP
ENSG00000264311	5	45	-3.2018	6.37E-08	2.99E-06	0.342962775	3.227598389	MIX23 pseudogene 1 [Source:HGNC Symbol;Acc:HGNC:32457]	MIX23P1	DOWN
ENSG00000175105	2078	891	1.1572	6.51E-08	3.05E-06	9.013263466	4.041143041	zinc finger protein 654 [Source:HGNC Symbol;Acc:HGNC:25612]	ZNF654	UP
ENSG00000176842	85	227	-1.4802	6.75E-08	3.16E-06	0.882145631	2.463412923	iroquois homeobox 5 [Source:HGNC Symbol;Acc:HGNC:14361]	IRX5	DOWN
ENSG00000188659	149	44	1.6926	6.84E-08	3.19E-06	1.056424278	0.326208128	stabilizer of axonemal microtubules 2 [Source:HGNC Symbol;Acc:HGNC:33727]	SAXO2	UP
ENSG00000214900	439	169	1.3122	6.95E-08	3.24E-06	0.696665049	0.280437575	long intergenic non-protein coding RNA 1588 [Source:HGNC Symbol;Acc:HGNC:27503]	LINC01588	UP
ENSG00000175262	27	0	7.7299	7.04E-08	3.27E-06	0.22047607	0	chromosome 1 open reading frame 127 [Source:HGNC Symbol;Acc:HGNC:26730]	C1orf127	UP
ENSG00000224769	27	0	7.7299	7.04E-08	3.27E-06	0.47402355	0	mucin 20, cell surface associated pseudogene 1 [Source:HGNC Symbol;Acc:HGNC:51921]	MUC20P1	UP
ENSG00000197291	27	0	7.7299	7.04E-08	3.27E-06	0.191065154	0	RAMP2 antisense RNA 1 [Source:HGNC Symbol;Acc:HGNC:44358]	RAMP2-AS1	UP
ENSG00000135451	366	814	-1.2173	7.19E-08	3.33E-06	2.730171042	6.349260878	trophinin associated protein [Source:HGNC Symbol;Acc:HGNC:12327]	TROAP	DOWN
ENSG00000156504	2427	5075	-1.1286	7.27E-08	3.36E-06	16.25428617	35.54055194	PABIR family member 2 [Source:HGNC Symbol;Acc:HGNC:30490]	PABIR2	DOWN
ENSG00000140961	817	335	1.2215	7.34E-08	3.39E-06	4.335597425	1.858924265	oxidative stress induced growth inhibitor 1 [Source:HGNC Symbol;Acc:HGNC:30093]	OSGIN1	UP
ENSG00000290548	89	235	-1.4639	7.62E-08	3.52E-06	0.399488218	1.10299064	novel transcript	-	DOWN
ENSG00000139618	2076	4343	-1.1292	7.64E-08	3.52E-06	4.244503117	9.284944953	BRCA2 DNA repair associated [Source:HGNC Symbol;Acc:HGNC:1101]	BRCA2	DOWN
ENSG00000235092	793	325	1.2222	7.79E-08	3.58E-06	3.102039167	1.329374815	ID2 antisense RNA 1 [Source:HGNC Symbol;Acc:HGNC:51103]	ID2-AS1	UP
ENSG00000168062	943	392	1.2017	7.86E-08	3.61E-06	9.8804956	4.294801535	basic leucine zipper ATF-like transcription factor 2 [Source:HGNC Symbol;Acc:HGNC:25163]	BATF2	UP
ENSG00000228716	2004	4189	-1.1281	8.00E-08	3.67E-06	13.40004001	29.2892826	dihydrofolate reductase [Source:HGNC Symbol;Acc:HGNC:2861]	DHFR	DOWN
ENSG00000246465	65	182	-1.548	8.11E-08	3.71E-06	0.77273757	2.26245555	novel transcript LOC100506705	-	DOWN
ENSG00000178381	1469	626	1.166	8.43E-08	3.86E-06	18.98679194	8.460462891	zinc finger AN1-type containing 2A [Source:HGNC Symbol;Acc:HGNC:28073]	ZFAND2A	UP
ENSG00000168374	35284	15644	1.109	8.65E-08	3.95E-06	401.0383334	185.928462	ADP ribosylation factor 4 [Source:HGNC Symbol;Acc:HGNC:655]	ARF4	UP
ENSG00000119969	2123	4421	-1.1226	8.98E-08	4.10E-06	4.40007431	9.581213728	helicase, lymphoid specific [Source:HGNC Symbol;Acc:HGNC:4861]	HELLS	DOWN
ENSG00000186409	226	77	1.4875	9.03E-08	4.11E-06	0.264527342	0.094241643	coiled-coil domain containing 30 [Source:HGNC Symbol;Acc:HGNC:26103]	CCDC30	UP
ENSG00000125650	728	298	1.2239	9.18E-08	4.18E-06	5.490210536	2.349978451	persephin [Source:HGNC Symbol;Acc:HGNC:9579]	PSPN	UP
ENSG00000134256	85	18	2.1675	9.28E-08	4.21E-06	0.642176712	0.142199519	CD101 molecule [Source:HGNC Symbol;Acc:HGNC:5949]	CD101	UP
ENSG00000183763	212	489	-1.2697	9.31E-08	4.22E-06	1.917478476	4.624805705	TRAF interacting protein [Source:HGNC Symbol;Acc:HGNC:30764]	TRAIP	DOWN
ENSG00000217950	36	2	4.0251	9.70E-08	4.35E-06	0.546199975	0.031729934	NOC2 like nucleolar associated transcriptional repressor pseudogene 2 [Source:HGNC Symbol;Acc:HGNC:52286]	NOC2LP2	UP
ENSG00000145283	36	2	4.0251	9.70E-08	4.35E-06	0.654228436	0.03800554	solute carrier family 10 member 6 [Source:HGNC Symbol;Acc:HGNC:30603]	SLC10A6	UP
ENSG00000146038	36	2	4.0251	9.70E-08	4.35E-06	0.212192796	0.012326737	doublecortin domain containing 2 [Source:HGNC Symbol;Acc:HGNC:18141]	DCDC2	UP
ENSG00000112763	36	2	4.0251	9.70E-08	4.35E-06	0.280383615	0.016288089	butyrophilin subfamily 2 member A1 [Source:HGNC Symbol;Acc:HGNC:1136]	BTN2A1	UP
ENSG00000127329	446	971	-1.1866	9.67E-08	4.35E-06	0.904847998	2.059918306	protein tyrosine phosphatase receptor type B [Source:HGNC Symbol;Acc:HGNC:9665]	PTPRB	DOWN
ENSG00000290959	2	34	-4.0677	9.70E-08	4.35E-06	0.131087994	2.330246343	novel transcript	-	DOWN
ENSG00000258851	36	2	4.0251	9.70E-08	4.35E-06	1.92009539	0.11154248	novel transcript, antisense to BAG5	-	UP
ENSG00000258647	36	2	4.0251	9.70E-08	4.35E-06	0.228346828	0.013265159	long intergenic non-protein coding RNA 930 [Source:HGNC Symbol;Acc:HGNC:48620]	LINC00930	UP
ENSG00000154118	36	2	4.0251	9.70E-08	4.35E-06	0.168008347	0.009759967	junctophilin 3 [Source:HGNC Symbol;Acc:HGNC:14203]	JPH3	UP
ENSG00000288778	52	7	2.8072	9.93E-08	4.44E-06	0.975034666	0.137247597	novel transcript, antisense to ANKRD54and MYH9	-	UP
ENSG00000286912	182	58	1.5834	9.99E-08	4.46E-06	4.823048834	1.607193847	novel transcript	-	UP
ENSG00000056050	386	846	-1.1962	1.01E-07	4.50E-06	8.006323681	18.34873796	histone PARylation factor 1 [Source:HGNC Symbol;Acc:HGNC:26051]	HPF1	DOWN
ENSG00000143554	6	47	-3.0074	1.01E-07	4.51E-06	0.032352613	0.265000055	solute carrier family 27 member 3 [Source:HGNC Symbol;Acc:HGNC:10997]	SLC27A3	DOWN
ENSG00000233705	32	1	4.775	1.02E-07	4.52E-06	0.108549	0.003547038	SLC26A4 antisense RNA 1 [Source:HGNC Symbol;Acc:HGNC:22385]	SLC26A4-AS1	UP
ENSG00000259781	1122	2352	-1.1321	1.04E-07	4.61E-06	51.22780816	112.2897801	high mobility group box 1 pseudogene 6 [Source:HGNC Symbol;Acc:HGNC:4998]	HMGB1P6	DOWN
ENSG00000196182	4271	1881	1.1186	1.04E-07	4.61E-06	22.42297703	10.32624661	serine/threonine kinase 40 [Source:HGNC Symbol;Acc:HGNC:21373]	STK40	UP
ENSG00000146410	269	606	-1.2357	1.05E-07	4.63E-06	3.238408503	7.628549552	mitochondrial fission regulator 2 [Source:HGNC Symbol;Acc:HGNC:21115]	MTFR2	DOWN
ENSG00000287016	11	61	-2.5219	1.05E-07	4.66E-06	0.303785379	1.761546104	novel transcript	-	DOWN
ENSG00000289194	137	333	-1.3449	1.08E-07	4.75E-06	3.833764149	9.744039918	novel transcript	-	DOWN
ENSG00000289042	37	121	-1.7703	1.09E-07	4.80E-06	1.040331315	3.557503319	novel transcript, sense intronic to POM121	-	DOWN
ENSG00000168496	1576	3278	-1.1209	1.09E-07	4.82E-06	21.14822687	45.99564284	flap structure-specific endonuclease 1 [Source:HGNC Symbol;Acc:HGNC:3650]	FEN1	DOWN
ENSG00000183762	557	1194	-1.1643	1.10E-07	4.82E-06	2.04845422	4.5916142	kringle containing transmembrane protein 1 [Source:HGNC Symbol;Acc:HGNC:17550]	KREMEN1	DOWN
ENSG00000164463	1759	760	1.1461	1.12E-07	4.94E-06	4.206709706	1.900554346	CREB3 regulatory factor [Source:HGNC Symbol;Acc:HGNC:24050]	CREBRF	UP
ENSG00000166825	60	10	2.5061	1.18E-07	5.16E-06	0.350711042	0.061120681	alanyl aminopeptidase, membrane [Source:HGNC Symbol;Acc:HGNC:500]	ANPEP	UP
ENSG00000100479	240	542	-1.2392	1.22E-07	5.36E-06	2.40610186	5.681879904	DNA polymerase epsilon 2, accessory subunit [Source:HGNC Symbol;Acc:HGNC:9178]	POLE2	DOWN
ENSG00000127589	1849	3824	-1.1127	1.24E-07	5.41E-06	33.13237101	71.65120268	tubulin beta pseudogene 1 [Source:HGNC Symbol;Acc:HGNC:12414]	TUBBP1	DOWN
ENSG00000272841	39	124	-1.7299	1.25E-07	5.45E-06	0.568047974	1.888565664	MAP3K4 antisense RNA 1 [Source:HGNC Symbol;Acc:HGNC:55048]	MAP3K4-AS1	DOWN
ENSG00000172399	26	0	7.6757	1.26E-07	5.47E-06	0.30084926	0	myozenin 2 [Source:HGNC Symbol;Acc:HGNC:1330]	MYOZ2	UP
ENSG00000182168	26	0	7.6757	1.26E-07	5.47E-06	0.071776934	0	unc-5 netrin receptor C [Source:HGNC Symbol;Acc:HGNC:12569]	UNC5C	UP
ENSG00000254245	26	0	7.6757	1.26E-07	5.47E-06	0.157402456	0	protocadherin gamma subfamily A, 3 [Source:HGNC Symbol;Acc:HGNC:8701]	PCDHGA3	UP
ENSG00000171115	26	0	7.6757	1.26E-07	5.47E-06	0.183241282	0	GTPase, IMAP family member 8 [Source:HGNC Symbol;Acc:HGNC:21792]	GIMAP8	UP
ENSG00000151929	9481	4228	1.1006	1.26E-07	5.47E-06	102.1703273	47.64261742	BAG cochaperone 3 [Source:HGNC Symbol;Acc:HGNC:939]	BAG3	UP
ENSG00000175985	26	0	7.6757	1.26E-07	5.47E-06	0.09470974	0	pleckstrin homology and coiled-coil domain containing D1 [Source:HGNC Symbol;Acc:HGNC:20148]	PLEKHD1	UP
ENSG00000258777	26	0	7.6757	1.26E-07	5.47E-06	0.738079658	0	HIF1A antisense RNA 1 [Source:HGNC Symbol;Acc:HGNC:43014]	HIF1A-AS1	UP
ENSG00000152409	4366	1934	1.1103	1.27E-07	5.49E-06	14.15724394	6.557547572	junction mediating and regulatory protein, p53 cofactor [Source:HGNC Symbol;Acc:HGNC:28916]	JMY	UP
ENSG00000121753	176	411	-1.2874	1.30E-07	5.59E-06	0.669299195	1.634328873	adhesion G protein-coupled receptor B2 [Source:HGNC Symbol;Acc:HGNC:944]	ADGRB2	DOWN
ENSG00000224114	180	419	-1.2828	1.36E-07	5.85E-06	12.26111722	29.8443111	ribosomal protein S14 (RPS14) pseudogene	-	DOWN
ENSG00000234147	4	40	-3.3454	1.46E-07	6.29E-06	0.01242017	0.1298726	novel transcript	-	DOWN
ENSG00000010030	727	302	1.2027	1.47E-07	6.32E-06	9.032316179	3.92339162	ETS variant transcription factor 7 [Source:HGNC Symbol;Acc:HGNC:18160]	ETV7	UP
ENSG00000120889	23727	10665	1.0892	1.48E-07	6.36E-06	139.685247	65.65360315	TNF receptor superfamily member 10b [Source:HGNC Symbol;Acc:HGNC:11905]	TNFRSF10B	UP
ENSG00000107738	763	318	1.1979	1.49E-07	6.37E-06	4.367267875	1.903278796	V-set immunoregulatory receptor [Source:HGNC Symbol;Acc:HGNC:30085]	VSIR	UP
ENSG00000134013	119	33	1.7822	1.49E-07	6.37E-06	0.586446289	0.17005336	lysyl oxidase like 2 [Source:HGNC Symbol;Acc:HGNC:6666]	LOXL2	UP
ENSG00000072310	2410	1062	1.1177	1.53E-07	6.52E-06	8.632798726	3.977856261	sterol regulatory element binding transcription factor 1 [Source:HGNC Symbol;Acc:HGNC:11289]	SREBF1	UP
ENSG00000174564	231	81	1.4461	1.53E-07	6.53E-06	2.788906461	1.022579268	interleukin 20 receptor subunit beta [Source:HGNC Symbol;Acc:HGNC:6004]	IL20RB	UP
ENSG00000233822	575	234	1.2322	1.55E-07	6.60E-06	3.976438269	1.692124267	H2B clustered histone 15 [Source:HGNC Symbol;Acc:HGNC:4749]	H2BC15	UP
ENSG00000118514	35	2	3.9846	1.62E-07	6.85E-06	0.361202922	0.021582572	aldehyde dehydrogenase 8 family member A1 [Source:HGNC Symbol;Acc:HGNC:15471]	ALDH8A1	UP
ENSG00000228510	35	2	3.9846	1.62E-07	6.85E-06	0.595339073	0.035572659	novel pseudogene	-	UP
ENSG00000184995	2	33	-4.0248	1.62E-07	6.85E-06	0.039992947	0.690013124	interferon epsilon [Source:HGNC Symbol;Acc:HGNC:18163]	IFNE	DOWN
ENSG00000290712	2	33	-4.0248	1.62E-07	6.85E-06	0.053384251	0.921058243	DSTN pseudogene 2 [Source:NCBI gene (formerly Entrezgene);Acc:171220]	DSTNP2	DOWN
ENSG00000141560	566	1200	-1.1484	1.61E-07	6.85E-06	5.670535336	12.57126184	fructosamine 3 kinase related protein [Source:HGNC Symbol;Acc:HGNC:25700]	FN3KRP	DOWN
ENSG00000008735	100	25	1.9304	1.61E-07	6.85E-06	0.509145497	0.133098117	mitogen-activated protein kinase 8 interacting protein 2 [Source:HGNC Symbol;Acc:HGNC:6883]	MAPK8IP2	UP
ENSG00000090097	285	629	-1.2061	1.63E-07	6.88E-06	2.248800859	5.189754094	poly(rC) binding protein 4 [Source:HGNC Symbol;Acc:HGNC:8652]	PCBP4	DOWN
ENSG00000070950	1162	2404	-1.1132	1.64E-07	6.90E-06	4.907353381	10.61611622	RAD18 E3 ubiquitin protein ligase [Source:HGNC Symbol;Acc:HGNC:18278]	RAD18	DOWN
ENSG00000023909	9261	4159	1.0905	1.64E-07	6.91E-06	50.34119612	23.63984163	glutamate-cysteine ligase modifier subunit [Source:HGNC Symbol;Acc:HGNC:4312]	GCLM	UP
ENSG00000289727	212	73	1.4721	1.65E-07	6.93E-06	1.076600777	0.387642766	novel transcript, antisense to NLRC4	-	UP
ENSG00000148444	280	618	-1.2062	1.66E-07	6.99E-06	2.844830733	6.565637049	COMM domain containing 3 [Source:HGNC Symbol;Acc:HGNC:23332]	COMMD3	DOWN
ENSG00000253309	59	10	2.4819	1.71E-07	7.18E-06	0.667251963	0.118257269	serpin family E member 3 [Source:HGNC Symbol;Acc:HGNC:24774]	SERPINE3	UP
ENSG00000049323	1400	2879	-1.1045	1.79E-07	7.49E-06	5.619586022	12.08392299	latent transforming growth factor beta binding protein 1 [Source:HGNC Symbol;Acc:HGNC:6714]	LTBP1	DOWN
ENSG00000120820	90	21	2.0288	1.83E-07	7.67E-06	0.812280256	0.198185866	glycosyltransferase 8 domain containing 2 [Source:HGNC Symbol;Acc:HGNC:24890]	GLT8D2	UP
ENSG00000137877	320	121	1.3378	1.85E-07	7.71E-06	0.766596456	0.303104368	spectrin beta, non-erythrocytic 5 [Source:HGNC Symbol;Acc:HGNC:15680]	SPTBN5	UP
ENSG00000099377	42	129	-1.6803	1.85E-07	7.71E-06	0.497502628	1.597812429	hydroxy-delta-5-steroid dehydrogenase, 3 beta- and steroid delta-isomerase 7 [Source:HGNC Symbol;Acc:HGNC:18324]	HSD3B7	DOWN
ENSG00000158555	501	1065	-1.1522	1.86E-07	7.73E-06	1.491862102	3.316122457	glycerophosphodiester phosphodiesterase domain containing 5 [Source:HGNC Symbol;Acc:HGNC:28804]	GDPD5	DOWN
ENSG00000105676	411	883	-1.1674	1.86E-07	7.73E-06	2.99169848	6.720888627	armadillo repeat containing 6 [Source:HGNC Symbol;Acc:HGNC:25049]	ARMC6	DOWN
ENSG00000162616	9414	4243	1.0853	1.87E-07	7.76E-06	75.00379102	35.34858626	DnaJ heat shock protein family (Hsp40) member B4 [Source:HGNC Symbol;Acc:HGNC:14886]	DNAJB4	UP
ENSG00000136842	9	54	-2.6323	1.91E-07	7.92E-06	0.07221251	0.45305788	tropomodulin 1 [Source:HGNC Symbol;Acc:HGNC:11871]	TMOD1	DOWN
ENSG00000198690	56	160	-1.5768	1.95E-07	8.07E-06	0.098234134	0.293483961	FANCD2 and FANCI associated nuclease 1 [Source:HGNC Symbol;Acc:HGNC:29170]	FAN1	DOWN
ENSG00000132780	5527	11185	-1.0814	1.97E-07	8.16E-06	19.63123218	41.54168227	nuclear autoantigenic sperm protein [Source:HGNC Symbol;Acc:HGNC:7644]	NASP	DOWN
ENSG00000111012	157	50	1.584	1.99E-07	8.25E-06	1.410074113	0.469572103	cytochrome P450 family 27 subfamily B member 1 [Source:HGNC Symbol;Acc:HGNC:2606]	CYP27B1	UP
ENSG00000279267	191	64	1.5112	2.01E-07	8.29E-06	2.75881809	0.966628661	TEC	-	UP
ENSG00000175567	180	414	-1.2654	2.01E-07	8.29E-06	1.918014362	4.612853767	uncoupling protein 2 [Source:HGNC Symbol;Acc:HGNC:12518]	UCP2	DOWN
ENSG00000276256	40	124	-1.6935	2.04E-07	8.42E-06	0.537490636	1.742298619	-	-	DOWN
ENSG00000186952	38	3	3.5458	2.07E-07	8.50E-06	0.110195885	0.009096892	transmembrane protein 232 [Source:HGNC Symbol;Acc:HGNC:37270]	TMEM232	UP
ENSG00000274419	3	36	-3.5941	2.07E-07	8.50E-06	0.041698584	0.523229899	TBC1 domain family member 3D [Source:HGNC Symbol;Acc:HGNC:28944]	TBC1D3D	DOWN
ENSG00000180535	388	152	1.2869	2.09E-07	8.57E-06	3.506121897	1.436246124	basic helix-loop-helix family member a15 [Source:HGNC Symbol;Acc:HGNC:22265]	BHLHA15	UP
ENSG00000113810	3297	6674	-1.0818	2.18E-07	8.95E-06	11.91136099	25.21265831	structural maintenance of chromosomes 4 [Source:HGNC Symbol;Acc:HGNC:14013]	SMC4	DOWN
ENSG00000111981	1054	454	1.1505	2.21E-07	9.06E-06	9.681568908	4.360647479	UL16 binding protein 1 [Source:HGNC Symbol;Acc:HGNC:14893]	ULBP1	UP
ENSG00000170779	418	891	-1.1561	2.22E-07	9.08E-06	5.036285061	11.22539734	cell division cycle associated 4 [Source:HGNC Symbol;Acc:HGNC:14625]	CDCA4	DOWN
ENSG00000180316	25	0	7.6194	2.27E-07	9.23E-06	0.142901156	0	patatin like phospholipase domain containing 1 [Source:HGNC Symbol;Acc:HGNC:21246]	PNPLA1	UP
ENSG00000277075	25	0	7.6194	2.27E-07	9.23E-06	1.426247516	0	H2A clustered histone 8 [Source:HGNC Symbol;Acc:HGNC:4724]	H2AC8	UP
ENSG00000052850	25	0	7.6194	2.27E-07	9.23E-06	0.128753268	0	ALX homeobox 4 [Source:HGNC Symbol;Acc:HGNC:450]	ALX4	UP
ENSG00000260919	25	0	7.6194	2.27E-07	9.23E-06	1.480662582	0	novel transcript, antisense to CLK3	-	UP
ENSG00000266980	25	0	7.6194	2.27E-07	9.23E-06	0.82850558	0	novel transcript, antisense to UNK	-	UP
ENSG00000161905	25	0	7.6194	2.27E-07	9.23E-06	0.217705924	0	arachidonate 15-lipoxygenase [Source:HGNC Symbol;Acc:HGNC:433]	ALOX15	UP
ENSG00000227331	13	64	-2.3526	2.34E-07	9.47E-06	0.479290478	2.467319657	ribosomal protein L7a pseudogene 22 [Source:HGNC Symbol;Acc:HGNC:36592]	RPL7AP22	DOWN
ENSG00000198380	20996	9553	1.0717	2.34E-07	9.48E-06	69.96642099	33.28762948	glutamine--fructose-6-phosphate transaminase 1 [Source:HGNC Symbol;Acc:HGNC:4241]	GFPT1	UP
ENSG00000177084	1073	2201	-1.1008	2.37E-07	9.59E-06	2.559682865	5.490305085	DNA polymerase epsilon, catalytic subunit [Source:HGNC Symbol;Acc:HGNC:9177]	POLE	DOWN
ENSG00000150625	47	6	2.88	2.39E-07	9.63E-06	0.211545176	0.028238818	glycoprotein M6A [Source:HGNC Symbol;Acc:HGNC:4460]	GPM6A	UP
ENSG00000178607	1791	792	1.1127	2.41E-07	9.71E-06	2.758063194	1.275333609	endoplasmic reticulum to nucleus signaling 1 [Source:HGNC Symbol;Acc:HGNC:3449]	ERN1	UP
ENSG00000141252	262	97	1.368	2.42E-07	9.74E-06	0.180232233	0.069773885	VPS53 subunit of GARP complex [Source:HGNC Symbol;Acc:HGNC:25608]	VPS53	UP
ENSG00000007237	110	30	1.8059	2.44E-07	9.81E-06	0.319396323	0.091085339	growth arrest specific 7 [Source:HGNC Symbol;Acc:HGNC:4169]	GAS7	UP
ENSG00000101003	1073	2199	-1.0995	2.45E-07	9.84E-06	3.947601215	8.459579528	GINS complex subunit 1 [Source:HGNC Symbol;Acc:HGNC:28980]	GINS1	DOWN
ENSG00000128510	362	778	-1.1679	2.46E-07	9.86E-06	2.69760412	6.062325333	carboxypeptidase A4 [Source:HGNC Symbol;Acc:HGNC:15740]	CPA4	DOWN
ENSG00000159842	334	129	1.3073	2.51E-07	1.00E-05	0.786088633	0.317471509	ABR activator of RhoGEF and GTPase [Source:HGNC Symbol;Acc:HGNC:81]	ABR	UP
ENSG00000112312	1058	2166	-1.098	2.57E-07	1.03E-05	12.6031894	26.98008066	geminin DNA replication inhibitor [Source:HGNC Symbol;Acc:HGNC:17493]	GMNN	DOWN
ENSG00000245498	418	167	1.2586	2.63E-07	1.05E-05	1.179002183	0.49254373	MSANTD2 antisense RNA 1 [Source:HGNC Symbol;Acc:HGNC:55601]	MSANTD2-AS1	UP
ENSG00000143614	123	295	-1.3256	2.64E-07	1.05E-05	0.392455672	0.984232068	GATA zinc finger domain containing 2B [Source:HGNC Symbol;Acc:HGNC:30778]	GATAD2B	DOWN
ENSG00000291008	673	283	1.185	2.66E-07	1.06E-05	11.85782526	5.213944616	novel transcript	-	UP
ENSG00000116745	41	125	-1.6696	2.67E-07	1.06E-05	0.46421756	1.47991822	retinoid isomerohydrolase RPE65 [Source:HGNC Symbol;Acc:HGNC:10294]	RPE65	DOWN
ENSG00000171943	2	32	-3.9806	2.71E-07	1.07E-05	0.008042208	0.134550493	SLIT-ROBO Rho GTPase activating protein 2C [Source:HGNC Symbol;Acc:HGNC:30584]	SRGAP2C	DOWN
ENSG00000261670	34	2	3.9429	2.71E-07	1.07E-05	0.218147303	0.013418097	novel transcript	-	UP
ENSG00000280212	34	2	3.9429	2.71E-07	1.07E-05	2.097956388	0.129043915	TEC	-	UP
ENSG00000237807	19	76	-2.0571	2.71E-07	1.07E-05	0.074452129	0.311406095	long intergenic non-protein coding RNA 2984 [Source:HGNC Symbol;Acc:HGNC:56063]	LINC02984	DOWN
ENSG00000165891	1133	2311	-1.0927	2.78E-07	1.10E-05	5.31197057	11.32962909	E2F transcription factor 7 [Source:HGNC Symbol;Acc:HGNC:23820]	E2F7	DOWN
ENSG00000079616	903	1856	-1.1037	2.80E-07	1.11E-05	3.715135049	7.984630499	kinesin family member 22 [Source:HGNC Symbol;Acc:HGNC:6391]	KIF22	DOWN
ENSG00000185250	146	46	1.5993	2.99E-07	1.18E-05	0.960999911	0.316605401	peptidylprolyl isomerase like 6 [Source:HGNC Symbol;Acc:HGNC:21557]	PPIL6	UP
ENSG00000171791	381	810	-1.1523	3.00E-07	1.18E-05	0.891017942	1.980781123	BCL2 apoptosis regulator [Source:HGNC Symbol;Acc:HGNC:990]	BCL2	DOWN
ENSG00000285649	30	1	4.6823	3.02E-07	1.19E-05	0.432898219	0.015088794	novel transcript, antisense to DPH2 and ATP6V0B	-	UP
ENSG00000124097	30	1	4.6823	3.02E-07	1.19E-05	0.419357327	0.014616823	high mobility group box 1 pseudogene 1 [Source:HGNC Symbol;Acc:HGNC:4993]	HMGB1P1	UP
ENSG00000259405	52	8	2.6177	3.13E-07	1.23E-05	11.44574275	1.841283326	iron-sulfur cluster assembly 1 pseudogene 4 [Source:HGNC Symbol;Acc:HGNC:38025]	ISCA1P4	UP
ENSG00000177706	11	58	-2.4493	3.15E-07	1.23E-05	0.064195248	0.353938811	FAM20C golgi associated secretory pathway kinase [Source:HGNC Symbol;Acc:HGNC:22140]	FAM20C	DOWN
ENSG00000178977	60	11	2.3702	3.15E-07	1.23E-05	0.842708532	0.161550692	long intergenic non-protein coding RNA 324 [Source:HGNC Symbol;Acc:HGNC:26628]	LINC00324	UP
ENSG00000235890	128	38	1.6845	3.14E-07	1.23E-05	1.603114321	0.497654708	TSPEAR antisense RNA 1 [Source:HGNC Symbol;Acc:HGNC:1271]	TSPEAR-AS1	UP
ENSG00000114346	5131	10253	-1.0631	3.16E-07	1.24E-05	27.5209696	57.50461094	epithelial cell transforming 2 [Source:HGNC Symbol;Acc:HGNC:3155]	ECT2	DOWN
ENSG00000266969	55	155	-1.557	3.20E-07	1.25E-05	3.422392247	10.08529923	CEP192 divergent transcript [Source:HGNC Symbol;Acc:HGNC:55313]	CEP192-DT	DOWN
ENSG00000099875	10258	4698	1.0622	3.27E-07	1.28E-05	57.950133	27.75202966	MAPK interacting serine/threonine kinase 2 [Source:HGNC Symbol;Acc:HGNC:7111]	MKNK2	UP
ENSG00000097046	1081	2197	-1.0875	3.28E-07	1.28E-05	8.85909345	18.82710922	cell division cycle 7 [Source:HGNC Symbol;Acc:HGNC:1745]	CDC7	DOWN
ENSG00000274386	130	39	1.6695	3.30E-07	1.28E-05	0.87183352	0.273492118	transmembrane protein 269 [Source:HGNC Symbol;Acc:HGNC:52381]	TMEM269	UP
ENSG00000261468	513	212	1.21	3.40E-07	1.32E-05	7.897093789	3.412524578	novel transcript	-	UP
ENSG00000111817	333	130	1.2918	3.40E-07	1.32E-05	0.511710323	0.208887905	dermatan sulfate epimerase [Source:HGNC Symbol;Acc:HGNC:21144]	DSE	UP
ENSG00000139793	13755	6315	1.0587	3.41E-07	1.32E-05	78.00441362	37.4474227	muscleblind like splicing regulator 2 [Source:HGNC Symbol;Acc:HGNC:16746]	MBNL2	UP
ENSG00000169962	113	32	1.7519	3.53E-07	1.37E-05	0.959111438	0.284008018	taste 1 receptor member 3 [Source:HGNC Symbol;Acc:HGNC:15661]	TAS1R3	UP
ENSG00000185269	94	234	-1.379	3.53E-07	1.37E-05	0.951771738	2.477483693	notum, palmitoleoyl-protein carboxylesterase [Source:HGNC Symbol;Acc:HGNC:27106]	NOTUM	DOWN
ENSG00000233527	57	10	2.4323	3.62E-07	1.40E-05	0.459219755	0.084243364	ZNF529 antisense RNA 1 [Source:HGNC Symbol;Acc:HGNC:51275]	ZNF529-AS1	UP
ENSG00000149269	749	1536	-1.1004	3.64E-07	1.40E-05	3.669092207	7.867885304	p21 (RAC1) activated kinase 1 [Source:HGNC Symbol;Acc:HGNC:8590]	PAK1	DOWN
ENSG00000152894	224	494	-1.205	3.67E-07	1.41E-05	0.739350369	1.704979732	protein tyrosine phosphatase receptor type K [Source:HGNC Symbol;Acc:HGNC:9674]	PTPRK	DOWN
ENSG00000100583	54	152	-1.5552	3.71E-07	1.43E-05	0.524611043	1.544106505	sterile alpha motif domain containing 15 [Source:HGNC Symbol;Acc:HGNC:18631]	SAMD15	DOWN
ENSG00000105696	40	4	3.2187	3.71E-07	1.43E-05	0.449273399	0.046978668	transmembrane protein 59 like [Source:HGNC Symbol;Acc:HGNC:13237]	TMEM59L	UP
ENSG00000157214	28	95	-1.8222	3.83E-07	1.47E-05	0.094708069	0.336002534	STEAP2 metalloreductase [Source:HGNC Symbol;Acc:HGNC:17885]	STEAP2	DOWN
ENSG00000250033	276	104	1.3426	3.86E-07	1.48E-05	1.321305701	0.520616061	SLC7A11 antisense RNA 1 [Source:HGNC Symbol;Acc:HGNC:44064]	SLC7A11-AS1	UP
ENSG00000126368	1547	690	1.1003	3.91E-07	1.50E-05	17.34922186	8.091495074	nuclear receptor subfamily 1 group D member 1 [Source:HGNC Symbol;Acc:HGNC:7962]	NR1D1	UP
ENSG00000166783	131	307	-1.2923	3.93E-07	1.50E-05	0.354283754	0.868177075	meiosis regulator and mRNA stability factor 1 [Source:HGNC Symbol;Acc:HGNC:29562]	MARF1	DOWN
ENSG00000123473	1445	2905	-1.0718	3.96E-07	1.51E-05	5.449428977	11.45563803	STIL centriolar assembly protein [Source:HGNC Symbol;Acc:HGNC:10879]	STIL	DOWN
ENSG00000223749	122	289	-1.3077	3.97E-07	1.51E-05	1.198256888	2.968095991	MIR503 host gene [Source:HGNC Symbol;Acc:HGNC:28258]	MIR503HG	DOWN
ENSG00000186073	613	1263	-1.1071	3.97E-07	1.51E-05	1.948729421	4.198405808	CDAN1 interacting nuclease 1 [Source:HGNC Symbol;Acc:HGNC:26929]	CDIN1	DOWN
ENSG00000082126	24	0	7.5608	4.11E-07	1.55E-05	0.143760188	0	MAGUK p55 scaffold protein 4 [Source:HGNC Symbol;Acc:HGNC:13680]	MPP4	UP
ENSG00000225873	24	0	7.5608	4.11E-07	1.55E-05	0.587936185	0	chromosome 3 open reading frame 86, pseudogene [Source:HGNC Symbol;Acc:HGNC:44570]	C3orf86P	UP
ENSG00000231852	24	0	7.5608	4.11E-07	1.55E-05	0.25093058	0	cytochrome P450 family 21 subfamily A member 2 [Source:HGNC Symbol;Acc:HGNC:2600]	CYP21A2	UP
ENSG00000270935	24	0	7.5608	4.11E-07	1.55E-05	0.633728887	0	cell division cycle associated 7 (CDCA7) pseudogene	-	UP
ENSG00000227234	0	24	-7.6249	4.11E-07	1.55E-05	0	1.588403213	SPANX family member B1 [Source:HGNC Symbol;Acc:HGNC:14329]	SPANXB1	DOWN
ENSG00000286266	0	24	-7.6249	4.11E-07	1.55E-05	0	0.206989904	novel transcript	-	DOWN
ENSG00000111405	24	0	7.5608	4.11E-07	1.55E-05	0.264231119	0	endonuclease, poly(U) specific [Source:HGNC Symbol;Acc:HGNC:14369]	ENDOU	UP
ENSG00000280233	24	0	7.5608	4.11E-07	1.55E-05	1.218373782	0	novel transcript	-	UP
ENSG00000225298	24	0	7.5608	4.11E-07	1.55E-05	1.158551829	0	long intergenic non-protein coding RNA 113 [Source:HGNC Symbol;Acc:HGNC:1264]	LINC00113	UP
ENSG00000000460	211	466	-1.207	4.18E-07	1.57E-05	1.042445982	2.407393133	chromosome 1 open reading frame 112 [Source:HGNC Symbol;Acc:HGNC:25565]	C1orf112	DOWN
ENSG00000170484	66	174	-1.4612	4.23E-07	1.59E-05	0.647590389	1.785236279	keratin 74 [Source:HGNC Symbol;Acc:HGNC:28929]	KRT74	DOWN
ENSG00000273373	232	508	-1.1947	4.34E-07	1.63E-05	2.4009801	5.497361341	SLC16A4 antisense RNA 1 [Source:HGNC Symbol;Acc:HGNC:56051]	SLC16A4-AS1	DOWN
ENSG00000100949	206	455	-1.2071	4.36E-07	1.64E-05	1.778147064	4.106783889	Rab geranylgeranyltransferase subunit alpha [Source:HGNC Symbol;Acc:HGNC:9795]	RABGGTA	DOWN
ENSG00000171951	74	16	2.1366	4.42E-07	1.65E-05	0.846959681	0.19148775	secretogranin II [Source:HGNC Symbol;Acc:HGNC:10575]	SCG2	UP
ENSG00000174358	74	16	2.1366	4.42E-07	1.65E-05	0.414158463	0.09363642	solute carrier family 6 member 19 [Source:HGNC Symbol;Acc:HGNC:27960]	SLC6A19	UP
ENSG00000125450	661	1354	-1.0988	4.41E-07	1.65E-05	3.754296534	8.041476064	nucleoporin 85 [Source:HGNC Symbol;Acc:HGNC:8734]	NUP85	DOWN
ENSG00000144488	33	2	3.9	4.53E-07	1.69E-05	0.187937508	0.011910213	espin like [Source:HGNC Symbol;Acc:HGNC:27937]	ESPNL	UP
ENSG00000275329	33	2	3.9	4.53E-07	1.69E-05	0.528121734	0.033468796	novel transcript	-	UP
ENSG00000257097	33	2	3.9	4.53E-07	1.69E-05	0.538047736	0.034097839	CLIP1 antisense RNA 1 [Source:HGNC Symbol;Acc:HGNC:48586]	CLIP1-AS1	UP
ENSG00000171223	939	411	1.1273	4.55E-07	1.69E-05	15.13421635	6.926696579	JunB proto-oncogene, AP-1 transcription factor subunit [Source:HGNC Symbol;Acc:HGNC:6205]	JUNB	UP
ENSG00000197808	878	383	1.1322	4.58E-07	1.70E-05	5.430160034	2.476890933	zinc finger protein 461 [Source:HGNC Symbol;Acc:HGNC:21629]	ZNF461	UP
ENSG00000132423	193	428	-1.2129	4.69E-07	1.74E-05	3.931281862	9.116132711	coenzyme Q3, methyltransferase [Source:HGNC Symbol;Acc:HGNC:18175]	COQ3	DOWN
ENSG00000130943	209	75	1.4127	4.72E-07	1.75E-05	0.802553432	0.30114727	polycystin family receptor for egg jelly [Source:HGNC Symbol;Acc:HGNC:9015]	PKDREJ	UP
ENSG00000139597	433	178	1.2175	4.89E-07	1.81E-05	2.109903818	0.906952955	NEDD4 binding protein 2 like 1 [Source:HGNC Symbol;Acc:HGNC:25037]	N4BP2L1	UP
ENSG00000290124	36	112	-1.6983	4.97E-07	1.84E-05	7.078751673	23.0283168	novel transcript	-	DOWN
ENSG00000221990	36	112	-1.6983	4.97E-07	1.84E-05	0.638492334	2.077118172	EXOC3 antisense RNA 1 [Source:HGNC Symbol;Acc:HGNC:25175]	EXOC3-AS1	DOWN
ENSG00000182308	152	50	1.5373	5.02E-07	1.85E-05	0.951849128	0.327404413	DDB1 and CUL4 associated factor 4 like 1 [Source:HGNC Symbol;Acc:HGNC:27723]	DCAF4L1	UP
ENSG00000198156	183	63	1.4722	5.07E-07	1.87E-05	2.483915394	0.894162094	nuclear pore complex interacting protein family member B6 [Source:HGNC Symbol;Acc:HGNC:37454]	NPIPB6	UP
ENSG00000231764	180	402	-1.223	5.11E-07	1.88E-05	0.287754133	0.671993565	DLX6 antisense RNA 1 [Source:HGNC Symbol;Acc:HGNC:37151]	DLX6-AS1	DOWN
ENSG00000074966	154	51	1.5277	5.17E-07	1.90E-05	1.310501728	0.453813122	TXK tyrosine kinase [Source:HGNC Symbol;Acc:HGNC:12434]	TXK	UP
ENSG00000155265	118	35	1.6855	5.22E-07	1.92E-05	0.508456719	0.157699394	golgin A7 family member B [Source:HGNC Symbol;Acc:HGNC:31668]	GOLGA7B	UP
ENSG00000229145	28	1	4.5832	5.23E-07	1.92E-05	0.742007513	0.027710239	ACTB pseudogene 1 [Source:HGNC Symbol;Acc:HGNC:134]	ACTBP1	UP
ENSG00000186642	292	113	1.3043	5.30E-07	1.94E-05	1.199175884	0.485253274	phosphodiesterase 2A [Source:HGNC Symbol;Acc:HGNC:8777]	PDE2A	UP
ENSG00000222041	399	833	-1.1261	5.34E-07	1.96E-05	0.661816705	1.4447737	cytoskeleton regulator RNA [Source:HGNC Symbol;Acc:HGNC:28717]	CYTOR	DOWN
ENSG00000138346	925	1861	-1.0729	5.35E-07	1.96E-05	5.539632231	11.65401493	DNA replication helicase/nuclease 2 [Source:HGNC Symbol;Acc:HGNC:2939]	DNA2	DOWN
ENSG00000089847	687	296	1.15	5.39E-07	1.97E-05	4.480965649	2.018815288	ankyrin repeat domain 24 [Source:HGNC Symbol;Acc:HGNC:29424]	ANKRD24	UP
ENSG00000244242	36	3	3.4681	5.49E-07	2.01E-05	0.22158029	0.019308115	interferon induced transmembrane protein 10 [Source:HGNC Symbol;Acc:HGNC:40022]	IFITM10	UP
ENSG00000114796	3295	1515	1.0565	5.51E-07	2.01E-05	11.23530191	5.401718614	kelch like family member 24 [Source:HGNC Symbol;Acc:HGNC:25947]	KLHL24	UP
ENSG00000136108	5658	11126	-1.04	5.53E-07	2.01E-05	36.70146705	75.46568756	cytoskeleton associated protein 2 [Source:HGNC Symbol;Acc:HGNC:1990]	CKAP2	DOWN
ENSG00000274750	539	228	1.1764	5.71E-07	2.08E-05	5.934190543	2.624808146	H3 clustered histone 6 [Source:HGNC Symbol;Acc:HGNC:4769]	H3C6	UP
ENSG00000204869	283	602	-1.153	5.83E-07	2.12E-05	1.95160814	4.341028857	IGF like family member 4 [Source:HGNC Symbol;Acc:HGNC:32931]	IGFL4	DOWN
ENSG00000164398	194	427	-1.2021	5.88E-07	2.13E-05	0.336666918	0.774848121	acyl-CoA synthetase long chain family member 6 [Source:HGNC Symbol;Acc:HGNC:16496]	ACSL6	DOWN
ENSG00000140675	42	5	2.9755	5.91E-07	2.14E-05	0.277256388	0.03451376	solute carrier family 5 member 2 [Source:HGNC Symbol;Acc:HGNC:11037]	SLC5A2	UP
ENSG00000107742	113	33	1.7077	5.93E-07	2.15E-05	0.520361006	0.15890232	SPARC (osteonectin), cwcv and kazal like domains proteoglycan 2 [Source:HGNC Symbol;Acc:HGNC:13564]	SPOCK2	UP
ENSG00000074219	377	786	-1.1241	6.00E-07	2.17E-05	3.731388955	8.134703232	TEA domain transcription factor 2 [Source:HGNC Symbol;Acc:HGNC:11715]	TEAD2	DOWN
ENSG00000103512	615	264	1.1553	6.05E-07	2.19E-05	3.140460727	1.409652851	NODAL modulator 1 [Source:HGNC Symbol;Acc:HGNC:30060]	NOMO1	UP
ENSG00000289092	248	94	1.3341	6.13E-07	2.21E-05	5.266169951	2.087185455	novel transcript, antisense to NCOA4	-	UP
ENSG00000128274	36	111	-1.6854	6.23E-07	2.25E-05	0.316203916	1.019477673	alpha 1,4-galactosyltransferase (P blood group) [Source:HGNC Symbol;Acc:HGNC:18149]	A4GALT	DOWN
ENSG00000175643	457	941	-1.1062	6.60E-07	2.37E-05	3.732795064	8.037066593	RecQ mediated genome instability 2 [Source:HGNC Symbol;Acc:HGNC:28349]	RMI2	DOWN
ENSG00000155530	131	41	1.6086	6.71E-07	2.41E-05	0.555146354	0.181681225	leucine rich repeats and guanylate kinase domain containing [Source:HGNC Symbol;Acc:HGNC:21964]	LRGUK	UP
ENSG00000176018	4527	2103	1.0417	6.78E-07	2.44E-05	29.94459597	14.54578728	LysM domain containing 3 [Source:HGNC Symbol;Acc:HGNC:26969]	LYSMD3	UP
ENSG00000163710	85	211	-1.3748	6.82E-07	2.45E-05	0.709611629	1.841934785	procollagen C-endopeptidase enhancer 2 [Source:HGNC Symbol;Acc:HGNC:8739]	PCOLCE2	DOWN
ENSG00000283208	50	8	2.5613	6.97E-07	2.50E-05	0.239990225	0.040151662	novel protein	-	UP
ENSG00000115596	39	117	-1.6462	7.11E-07	2.54E-05	0.669166461	2.099159394	Wnt family member 6 [Source:HGNC Symbol;Acc:HGNC:12785]	WNT6	DOWN
ENSG00000187790	518	1057	-1.0932	7.11E-07	2.54E-05	0.801842432	1.71089855	FA complementation group M [Source:HGNC Symbol;Acc:HGNC:23168]	FANCM	DOWN
ENSG00000166483	1396	2761	-1.0482	7.17E-07	2.56E-05	4.450841952	9.204774583	WEE1 G2 checkpoint kinase [Source:HGNC Symbol;Acc:HGNC:12761]	WEE1	DOWN
ENSG00000105499	255	98	1.3142	7.20E-07	2.57E-05	1.137331567	0.457049233	phospholipase A2 group IVC [Source:HGNC Symbol;Acc:HGNC:9037]	PLA2G4C	UP
ENSG00000274372	137	44	1.5715	7.41E-07	2.63E-05	1.552357823	0.521331468	long intergenic non-protein coding RNA 2804 [Source:HGNC Symbol;Acc:HGNC:54338]	LINC02804	UP
ENSG00000078900	92	224	-1.347	7.39E-07	2.63E-05	0.400993272	1.020909567	tumor protein p73 [Source:HGNC Symbol;Acc:HGNC:12003]	TP73	DOWN
ENSG00000249664	23	0	7.4997	7.45E-07	2.63E-05	0.822279235	0	novel transcript	-	UP
ENSG00000129596	23	0	7.4997	7.45E-07	2.63E-05	0.358173373	0	cysteine dioxygenase type 1 [Source:HGNC Symbol;Acc:HGNC:1795]	CDO1	UP
ENSG00000225981	23	0	7.4997	7.45E-07	2.63E-05	0.242538566	0	MICALL2 divergent transcript [Source:HGNC Symbol;Acc:HGNC:56050]	MICALL2-DT	UP
ENSG00000285737	23	0	7.4997	7.45E-07	2.63E-05	0.187087802	0	long intergenic non-protein coding RNA 2680 [Source:HGNC Symbol;Acc:HGNC:54174]	LINC02680	UP
ENSG00000247213	23	0	7.4997	7.45E-07	2.63E-05	0.1735432	0	long intergenic non-protein coding RNA 1498 [Source:HGNC Symbol;Acc:HGNC:51164]	LINC01498	UP
ENSG00000248265	23	0	7.4997	7.45E-07	2.63E-05	0.142967412	0	uncharacterized LOC440101 [Source:NCBI gene (formerly Entrezgene);Acc:440101]	FLJ12825	UP
ENSG00000261617	23	0	7.4997	7.45E-07	2.63E-05	0.116420177	0	long intergenic non-protein coding RNA 2177 [Source:HGNC Symbol;Acc:HGNC:53039]	LINC02177	UP
ENSG00000100234	438	900	-1.1032	7.42E-07	2.63E-05	2.810250555	6.038143603	TIMP metallopeptidase inhibitor 3 [Source:HGNC Symbol;Acc:HGNC:11822]	TIMP3	DOWN
ENSG00000123983	10580	4962	1.0279	7.54E-07	2.66E-05	21.61644289	10.60096299	acyl-CoA synthetase long chain family member 3 [Source:HGNC Symbol;Acc:HGNC:3570]	ACSL3	UP
ENSG00000165125	2	30	-3.8878	7.60E-07	2.66E-05	0.00495586	0.077732074	transient receptor potential cation channel subfamily V member 6 [Source:HGNC Symbol;Acc:HGNC:14006]	TRPV6	DOWN
ENSG00000164879	32	2	3.8558	7.60E-07	2.66E-05	0.414143728	0.027065815	carbonic anhydrase 3 [Source:HGNC Symbol;Acc:HGNC:1374]	CA3	UP
ENSG00000188312	2	30	-3.8878	7.60E-07	2.66E-05	0.006332753	0.099328489	centromere protein P [Source:HGNC Symbol;Acc:HGNC:32933]	CENPP	DOWN
ENSG00000221923	32	2	3.8558	7.60E-07	2.66E-05	0.25378692	0.016585908	zinc finger protein 880 [Source:HGNC Symbol;Acc:HGNC:37249]	ZNF880	UP
ENSG00000205853	77	18	2.0251	7.58E-07	2.66E-05	0.329049478	0.080432762	RFPL3 antisense [Source:HGNC Symbol;Acc:HGNC:9981]	RFPL3S	UP
ENSG00000029534	55	10	2.3808	7.68E-07	2.69E-05	0.14752764	0.028047923	ankyrin 1 [Source:HGNC Symbol;Acc:HGNC:492]	ANK1	UP
ENSG00000131620	36	110	-1.6723	7.82E-07	2.73E-05	0.169402162	0.54125152	anoctamin 1 [Source:HGNC Symbol;Acc:HGNC:21625]	ANO1	DOWN
ENSG00000179564	60	12	2.246	7.87E-07	2.74E-05	1.234091993	0.25808783	leucine rich single-pass membrane protein 2 [Source:HGNC Symbol;Acc:HGNC:26781]	LSMEM2	UP
ENSG00000139269	60	12	2.246	7.87E-07	2.74E-05	0.580987498	0.121502938	inhibin subunit beta E [Source:HGNC Symbol;Acc:HGNC:24029]	INHBE	UP
ENSG00000186469	12	58	-2.3252	7.87E-07	2.74E-05	0.055484807	0.280421187	G protein subunit gamma 2 [Source:HGNC Symbol;Acc:HGNC:4404]	GNG2	DOWN
ENSG00000267456	47	7	2.6618	7.85E-07	2.74E-05	3.60066373	0.560754468	related RAS viral (r-ras) oncogene homolog 2, pseudogene	-	UP
ENSG00000185347	76	191	-1.3924	8.03E-07	2.79E-05	0.334667766	0.879475318	tubulin epsilon and delta complex 1 [Source:HGNC Symbol;Acc:HGNC:20127]	TEDC1	DOWN
ENSG00000176222	178	62	1.4553	8.04E-07	2.79E-05	2.124675903	0.773845704	zinc finger protein 404 [Source:HGNC Symbol;Acc:HGNC:19417]	ZNF404	UP
ENSG00000136152	4217	1968	1.035	8.18E-07	2.84E-05	20.43363986	9.971424933	component of oligomeric golgi complex 3 [Source:HGNC Symbol;Acc:HGNC:18619]	COG3	UP
ENSG00000289357	90	219	-1.3461	8.23E-07	2.85E-05	2.773805514	7.057771747	novel transcript	-	DOWN
ENSG00000279696	182	64	1.4416	8.31E-07	2.88E-05	1.703062612	0.626223263	novel transcript	-	UP
ENSG00000237036	189	414	-1.1951	8.39E-07	2.90E-05	1.443427484	3.306157231	ZEB1 antisense RNA 1 [Source:HGNC Symbol;Acc:HGNC:42354]	ZEB1-AS1	DOWN
ENSG00000109667	118	36	1.645	8.50E-07	2.93E-05	0.525103536	0.167515668	solute carrier family 2 member 9 [Source:HGNC Symbol;Acc:HGNC:13446]	SLC2A9	UP
ENSG00000280239	38	114	-1.6461	8.50E-07	2.93E-05	0.552936531	1.734548846	TEC	-	DOWN
ENSG00000285967	399	821	-1.1052	8.58E-07	2.96E-05	1.695982801	3.649065857	NIPBL divergent transcript [Source:HGNC Symbol;Acc:HGNC:51293]	NIPBL-DT	DOWN
ENSG00000118961	649	1303	-1.0698	8.81E-07	3.03E-05	4.318097071	9.06529865	lipid droplet associated hydrolase [Source:HGNC Symbol;Acc:HGNC:26145]	LDAH	DOWN
ENSG00000237877	98	27	1.7908	8.82E-07	3.03E-05	0.630148303	0.181539216	long intergenic non-protein coding RNA 1473 [Source:HGNC Symbol;Acc:HGNC:51109]	LINC01473	UP
ENSG00000176383	120	37	1.6298	8.83E-07	3.04E-05	0.777543022	0.250688783	UDP-GlcNAc:betaGal beta-1,3-N-acetylglucosaminyltransferase 4 [Source:HGNC Symbol;Acc:HGNC:15683]	B3GNT4	UP
ENSG00000245164	116	269	-1.277	8.89E-07	3.05E-05	0.389325972	0.944055797	long intergenic non-protein coding RNA 861 [Source:HGNC Symbol;Acc:HGNC:45133]	LINC00861	DOWN
ENSG00000144554	687	1377	-1.0674	8.99E-07	3.08E-05	1.709230423	3.582348342	FA complementation group D2 [Source:HGNC Symbol;Acc:HGNC:3585]	FANCD2	DOWN
ENSG00000188199	41	5	2.9409	9.25E-07	3.17E-05	0.238001721	0.030349828	NUT family member 2B [Source:HGNC Symbol;Acc:HGNC:23445]	NUTM2B	UP
ENSG00000204469	62	13	2.1788	9.30E-07	3.18E-05	0.200512885	0.043962658	proline rich coiled-coil 2A [Source:HGNC Symbol;Acc:HGNC:13918]	PRRC2A	UP
ENSG00000260563	30	96	-1.7382	9.34E-07	3.19E-05	0.740455196	2.47764317	novel transcript	-	DOWN
ENSG00000128165	1034	466	1.0852	9.54E-07	3.26E-05	7.110660245	3.350929588	adrenomedullin 2 [Source:HGNC Symbol;Acc:HGNC:28898]	ADM2	UP
ENSG00000214826	158	350	-1.2112	9.69E-07	3.30E-05	1.58132955	3.662885477	DEAD/H-box helicase 12, pseudogene [Source:HGNC Symbol;Acc:HGNC:2737]	DDX12P	DOWN
ENSG00000289507	113	34	1.6648	9.80E-07	3.34E-05	2.526847798	0.795004438	novel transcript	-	UP
ENSG00000109814	13872	6570	1.0138	1.02E-06	3.47E-05	101.6526327	50.34251599	UDP-glucose 6-dehydrogenase [Source:HGNC Symbol;Acc:HGNC:12525]	UGDH	UP
ENSG00000246526	104	30	1.725	1.04E-06	3.52E-05	1.661678796	0.501216073	long intergenic non-protein coding RNA 2481 [Source:HGNC Symbol;Acc:HGNC:27958]	LINC02481	UP
ENSG00000198910	153	340	-1.2157	1.04E-06	3.53E-05	0.620814994	1.442579247	L1 cell adhesion molecule [Source:HGNC Symbol;Acc:HGNC:6470]	L1CAM	DOWN
ENSG00000184012	8	47	-2.5999	1.04E-06	3.53E-05	0.035810956	0.219995492	transmembrane serine protease 2 [Source:HGNC Symbol;Acc:HGNC:11876]	TMPRSS2	DOWN
ENSG00000168003	21163	10043	1.0109	1.04E-06	3.54E-05	97.65307002	48.45762539	solute carrier family 3 member 2 [Source:HGNC Symbol;Acc:HGNC:11026]	SLC3A2	UP
ENSG00000118655	337	696	-1.1105	1.05E-06	3.54E-05	2.105432565	4.546850459	DNA cross-link repair 1B [Source:HGNC Symbol;Acc:HGNC:17641]	DCLRE1B	DOWN
ENSG00000272970	152	52	1.4809	1.09E-06	3.70E-05	1.173922334	0.419941811	novel transcript	-	UP
ENSG00000169330	176	62	1.439	1.11E-06	3.74E-05	0.742219697	0.273401878	membrane integral NOTCH2 associated receptor 1 [Source:HGNC Symbol;Acc:HGNC:29172]	MINAR1	UP
ENSG00000239670	54	10	2.3544	1.12E-06	3.77E-05	1.845560981	0.357375385	ribosomal protein S2 (RPS2) pseudogene	-	UP
ENSG00000289183	54	10	2.3544	1.12E-06	3.77E-05	0.889787221	0.172298859	novel transcript	-	UP
ENSG00000113924	241	93	1.3082	1.12E-06	3.78E-05	2.650352898	1.069447838	homogentisate 1,2-dioxygenase [Source:HGNC Symbol;Acc:HGNC:4892]	HGD	UP
ENSG00000119922	15191	7219	1.0089	1.13E-06	3.81E-05	103.5726967	51.46665686	interferon induced protein with tetratricopeptide repeats 2 [Source:HGNC Symbol;Acc:HGNC:5409]	IFIT2	UP
ENSG00000103222	967	1901	-1.0395	1.14E-06	3.84E-05	3.264820316	6.711273278	ATP binding cassette subfamily C member 1 [Source:HGNC Symbol;Acc:HGNC:51]	ABCC1	DOWN
ENSG00000080839	478	965	-1.0777	1.16E-06	3.89E-05	2.367111106	4.996985118	RB transcriptional corepressor like 1 [Source:HGNC Symbol;Acc:HGNC:9893]	RBL1	DOWN
ENSG00000142039	1232	564	1.0627	1.22E-06	4.09E-05	9.492578872	4.544044823	coiled-coil domain containing 97 [Source:HGNC Symbol;Acc:HGNC:28289]	CCDC97	UP
ENSG00000120539	716	1418	-1.0501	1.26E-06	4.22E-05	4.531818846	9.384815649	microtubule associated serine/threonine kinase like [Source:HGNC Symbol;Acc:HGNC:19042]	MASTL	DOWN
ENSG00000109956	2	29	-3.8391	1.28E-06	4.26E-05	0.005020819	0.076125915	beta-1,3-glucuronyltransferase 1 [Source:HGNC Symbol;Acc:HGNC:921]	B3GAT1	DOWN
ENSG00000260810	31	2	3.8102	1.28E-06	4.26E-05	1.296934408	0.087493605	novel transcript	-	UP
ENSG00000258553	31	2	3.8102	1.28E-06	4.26E-05	1.598494332	0.107837398	PCNX4 divergent transcript [Source:HGNC Symbol;Acc:HGNC:55447]	PCNX4-DT	UP
ENSG00000197608	31	2	3.8102	1.28E-06	4.26E-05	0.213231986	0.014385026	zinc finger protein 841 [Source:HGNC Symbol;Acc:HGNC:27611]	ZNF841	UP
ENSG00000196220	593	260	1.1247	1.29E-06	4.32E-05	0.927184881	0.425084228	SLIT-ROBO Rho GTPase activating protein 3 [Source:HGNC Symbol;Acc:HGNC:19744]	SRGAP3	UP
ENSG00000107165	61	13	2.1554	1.31E-06	4.37E-05	0.481579956	0.107317838	tyrosinase related protein 1 [Source:HGNC Symbol;Acc:HGNC:12450]	TYRP1	UP
ENSG00000237605	6	41	-2.8109	1.33E-06	4.41E-05	0.141236067	1.00917903	DYRK3 antisense RNA 1 [Source:HGNC Symbol;Acc:HGNC:40199]	DYRK3-AS1	DOWN
ENSG00000113262	43	6	2.7521	1.33E-06	4.41E-05	0.153136482	0.022343513	glutamate metabotropic receptor 6 [Source:HGNC Symbol;Acc:HGNC:4598]	GRM6	UP
ENSG00000197301	6	41	-2.8109	1.33E-06	4.41E-05	0.029333465	0.209597435	HMGA2 antisense RNA 1 [Source:HGNC Symbol;Acc:HGNC:53973]	HMGA2-AS1	DOWN
ENSG00000283662	6	41	-2.8109	1.33E-06	4.41E-05	0.066008501	0.471652862	novel transcript	-	DOWN
ENSG00000167476	43	6	2.7521	1.33E-06	4.41E-05	0.650398124	0.09489691	junctional sarcoplasmic reticulum protein 1 [Source:HGNC Symbol;Acc:HGNC:24963]	JSRP1	UP
ENSG00000260698	22	0	7.4359	1.36E-06	4.44E-05	0.218627214	0	novel transcript	-	UP
ENSG00000263513	0	22	-7.5	1.36E-06	4.44E-05	0	0.283303927	family with sequence similarity 72 member C [Source:HGNC Symbol;Acc:HGNC:30602]	FAM72C	DOWN
ENSG00000160716	22	0	7.4359	1.36E-06	4.44E-05	0.110317166	0	cholinergic receptor nicotinic beta 2 subunit [Source:HGNC Symbol;Acc:HGNC:1962]	CHRNB2	UP
ENSG00000286045	22	0	7.4359	1.36E-06	4.44E-05	0.173777603	0	novel transcript, antisense to GCFC2	-	UP
ENSG00000113905	22	0	7.4359	1.36E-06	4.44E-05	0.129959057	0	histidine rich glycoprotein [Source:HGNC Symbol;Acc:HGNC:5181]	HRG	UP
ENSG00000254035	22	0	7.4359	1.36E-06	4.44E-05	0.962738234	0	novel transcript	-	UP
ENSG00000271236	22	0	7.4359	1.36E-06	4.44E-05	2.334120755	0	SUMO2 pseudogene 15 [Source:HGNC Symbol;Acc:HGNC:49353]	SUMO2P15	UP
ENSG00000267293	22	0	7.4359	1.36E-06	4.44E-05	0.425777933	0	U3 small nucleolar RNA-associated protein 18 homolog, pseudogene	-	UP
ENSG00000126259	22	0	7.4359	1.36E-06	4.44E-05	0.190344843	0	kirre like nephrin family adhesion molecule 2 [Source:HGNC Symbol;Acc:HGNC:18816]	KIRREL2	UP
ENSG00000121410	22	0	7.4359	1.36E-06	4.44E-05	0.162261958	0	alpha-1-B glycoprotein [Source:HGNC Symbol;Acc:HGNC:5]	A1BG	UP
ENSG00000135407	364	151	1.2043	1.37E-06	4.48E-05	1.813837929	0.786799435	advillin [Source:HGNC Symbol;Acc:HGNC:14188]	AVIL	UP
ENSG00000092445	391	793	-1.0843	1.38E-06	4.51E-05	1.070795382	2.270873361	TYRO3 protein tyrosine kinase [Source:HGNC Symbol;Acc:HGNC:12446]	TYRO3	DOWN
ENSG00000290833	28	90	-1.7443	1.39E-06	4.53E-05	0.279476941	0.939334895	novel transcript	-	DOWN
ENSG00000226499	40	5	2.9054	1.45E-06	4.73E-05	7.28266633	0.951898016	ribosomal protein S2 (RPS2) pseudogene	-	UP
ENSG00000291158	34	3	3.3859	1.47E-06	4.78E-05	0.088129287	0.008131162	long intergenic non-protein coding RNA 869 [Source:NCBI gene (formerly Entrezgene);Acc:57234]	LINC00869	UP
ENSG00000165244	1031	2009	-1.0268	1.47E-06	4.78E-05	8.247664061	16.80514372	zinc finger protein 367 [Source:HGNC Symbol;Acc:HGNC:18320]	ZNF367	DOWN
ENSG00000248932	201	75	1.3564	1.47E-06	4.80E-05	0.421055009	0.164283535	COPB2 divergent transcript [Source:HGNC Symbol;Acc:HGNC:55579]	COPB2-DT	UP
ENSG00000133639	2103	987	1.0268	1.48E-06	4.80E-05	12.77601679	6.2699395	BTG anti-proliferation factor 1 [Source:HGNC Symbol;Acc:HGNC:1130]	BTG1	UP
ENSG00000071537	8392	4009	1.0013	1.48E-06	4.82E-05	25.91022194	12.94290341	SEL1L adaptor subunit of ERAD E3 ubiquitin ligase [Source:HGNC Symbol;Acc:HGNC:10717]	SEL1L	UP
ENSG00000162695	5470	2606	1.0053	1.51E-06	4.88E-05	18.76006378	9.345690446	solute carrier family 30 member 7 [Source:HGNC Symbol;Acc:HGNC:19306]	SLC30A7	UP
ENSG00000146205	4	35	-3.1534	1.51E-06	4.88E-05	0.018744708	0.171504981	anoctamin 7 [Source:HGNC Symbol;Acc:HGNC:31677]	ANO7	DOWN
ENSG00000271781	4	35	-3.1534	1.51E-06	4.88E-05	0.149151953	1.364667952	novel transcript, antisense to TPPP	-	DOWN
ENSG00000280693	14	61	-2.1776	1.51E-06	4.88E-05	0.18625493	0.848593252	SH3PXD2A antisense RNA 1 [Source:HGNC Symbol;Acc:HGNC:45242]	SH3PXD2A-AS1	DOWN
ENSG00000151503	2142	4119	-1.0077	1.54E-06	4.96E-05	3.378856492	6.794102088	non-SMC condensin II complex subunit D3 [Source:HGNC Symbol;Acc:HGNC:28952]	NCAPD3	DOWN
ENSG00000181938	654	1291	-1.0454	1.54E-06	4.96E-05	3.776350491	7.794904262	GINS complex subunit 3 [Source:HGNC Symbol;Acc:HGNC:25851]	GINS3	DOWN
ENSG00000145244	48	8	2.5025	1.55E-06	4.99E-05	0.14036787	0.024462816	corin, serine peptidase [Source:HGNC Symbol;Acc:HGNC:19012]	CORIN	UP
ENSG00000166341	48	8	2.5025	1.55E-06	4.99E-05	0.131294661	0.02288157	dachsous cadherin-related 1 [Source:HGNC Symbol;Acc:HGNC:13681]	DCHS1	UP
ENSG00000179454	2177	1024	1.0236	1.55E-06	4.99E-05	7.955665547	3.912983721	kelch like family member 28 [Source:HGNC Symbol;Acc:HGNC:19741]	KLHL28	UP
ENSG00000260337	48	8	2.5025	1.55E-06	4.99E-05	0.364039685	0.06344355	novel transcript	-	UP
ENSG00000094975	9061	4337	0.9985	1.56E-06	5.02E-05	33.85941599	16.94660673	SUN domain containing ossification factor [Source:HGNC Symbol;Acc:HGNC:1240]	SUCO	STABLE
ENSG00000133302	836	1636	-1.0329	1.57E-06	5.04E-05	3.592838651	7.35198703	SMC5-SMC6 complex localization factor 1 [Source:HGNC Symbol;Acc:HGNC:25408]	SLF1	DOWN
ENSG00000223935	26	1	4.4768	1.58E-06	5.05E-05	0.239870117	0.009647011	LGALSL divergent transcript [Source:HGNC Symbol;Acc:HGNC:53951]	LGALSL-DT	UP
ENSG00000271538	26	1	4.4768	1.58E-06	5.05E-05	0.153005739	0.006153531	long intergenic non-protein coding RNA 2427 [Source:HGNC Symbol;Acc:HGNC:53358]	LINC02427	UP
ENSG00000224389	26	1	4.4768	1.58E-06	5.05E-05	0.106895005	0.004299065	complement C4B (Chido blood group) [Source:HGNC Symbol;Acc:HGNC:1324]	C4B	UP
ENSG00000166471	5522	2635	1.0029	1.58E-06	5.06E-05	38.07159375	18.99657345	transmembrane protein 41B [Source:HGNC Symbol;Acc:HGNC:28948]	TMEM41B	UP
ENSG00000117477	58	12	2.1972	1.60E-06	5.11E-05	0.431885463	0.093435483	coiled-coil domain containing 181 [Source:HGNC Symbol;Acc:HGNC:28051]	CCDC181	UP
ENSG00000203709	117	37	1.5933	1.69E-06	5.38E-05	0.358087729	0.118411886	MIR29B2 and MIR29C host gene [Source:HGNC Symbol;Acc:HGNC:32018]	MIR29B2CHG	UP
ENSG00000185507	265	105	1.2702	1.69E-06	5.38E-05	2.992389601	1.239799789	interferon regulatory factor 7 [Source:HGNC Symbol;Acc:HGNC:6122]	IRF7	UP
ENSG00000277449	117	37	1.5933	1.69E-06	5.38E-05	1.303206737	0.430942349	CEBPB antisense RNA 1 [Source:HGNC Symbol;Acc:HGNC:51226]	CEBPB-AS1	UP
ENSG00000115271	1177	543	1.0515	1.71E-06	5.44E-05	6.521769302	3.146145439	grancalcin [Source:HGNC Symbol;Acc:HGNC:15990]	GCA	UP
ENSG00000261167	406	173	1.1657	1.77E-06	5.61E-05	3.447995464	1.536302551	novel transcript, overlapping to MRPL3	-	UP
ENSG00000100749	945	1835	-1.0217	1.77E-06	5.61E-05	0.879844209	1.786487725	VRK serine/threonine kinase 1 [Source:HGNC Symbol;Acc:HGNC:12718]	VRK1	DOWN
ENSG00000127824	1168	2255	-1.0134	1.83E-06	5.81E-05	9.31582607	18.80680715	tubulin alpha 4a [Source:HGNC Symbol;Acc:HGNC:12407]	TUBA4A	DOWN
ENSG00000198648	546	1081	-1.0496	1.83E-06	5.81E-05	4.351299664	9.008283401	serine/threonine kinase 39 [Source:HGNC Symbol;Acc:HGNC:17717]	STK39	DOWN
ENSG00000290808	239	94	1.2808	1.84E-06	5.83E-05	5.928727396	2.438267954	novel transcript	-	UP
ENSG00000110876	60	13	2.1316	1.85E-06	5.86E-05	0.629558135	0.142632317	selectin P ligand [Source:HGNC Symbol;Acc:HGNC:10722]	SELPLG	UP
ENSG00000132436	1110	2144	-1.0141	1.87E-06	5.90E-05	6.605977903	13.34224512	fidgetin like 1 [Source:HGNC Symbol;Acc:HGNC:13286]	FIGNL1	DOWN
ENSG00000176890	631	1240	-1.0389	1.90E-06	5.99E-05	7.68740931	15.79655295	thymidylate synthetase [Source:HGNC Symbol;Acc:HGNC:12441]	TYMS	DOWN
ENSG00000122733	42	6	2.7182	2.05E-06	6.45E-05	0.211866178	0.031648533	PHD finger protein 24 [Source:HGNC Symbol;Acc:HGNC:29180]	PHF24	UP
ENSG00000100629	181	387	-1.1602	2.06E-06	6.49E-05	0.570785689	1.276131599	centrosomal protein 128 [Source:HGNC Symbol;Acc:HGNC:20359]	CEP128	DOWN
ENSG00000132967	1406	2695	-1.003	2.08E-06	6.55E-05	34.2724685	68.69242227	high mobility group box 1 pseudogene 5 [Source:HGNC Symbol;Acc:HGNC:4997]	HMGB1P5	DOWN
ENSG00000144677	2952	5607	-0.9899	2.10E-06	6.60E-05	14.81767283	29.42958926	CTD small phosphatase like [Source:HGNC Symbol;Acc:HGNC:16890]	CTDSPL	STABLE
ENSG00000274422	157	340	-1.1785	2.10E-06	6.60E-05	1.406220281	3.18436336	novel transcript	-	DOWN
ENSG00000290791	330	138	1.1927	2.11E-06	6.63E-05	2.694707517	1.178329571	novel transcript	-	UP
ENSG00000178826	392	785	-1.066	2.14E-06	6.70E-05	4.509345189	9.442501613	transmembrane protein 139 [Source:HGNC Symbol;Acc:HGNC:22058]	TMEM139	DOWN
ENSG00000137070	30	2	3.763	2.15E-06	6.71E-05	0.168317283	0.011733497	interleukin 11 receptor subunit alpha [Source:HGNC Symbol;Acc:HGNC:5967]	IL11RA	UP
ENSG00000255202	30	2	3.763	2.15E-06	6.71E-05	1.365499937	0.095189802	novel transcript	-	UP
ENSG00000188779	30	2	3.763	2.15E-06	6.71E-05	0.196326594	0.013686042	SKI family transcriptional corepressor 1 [Source:HGNC Symbol;Acc:HGNC:21326]	SKOR1	UP
ENSG00000128944	1259	2415	-1.0041	2.17E-06	6.76E-05	10.0470648	20.15211368	kinetochore localized astrin (SPAG5) binding protein [Source:HGNC Symbol;Acc:HGNC:30767]	KNSTRN	DOWN
ENSG00000094804	2729	5182	-0.9895	2.17E-06	6.76E-05	15.15558378	30.09238012	cell division cycle 6 [Source:HGNC Symbol;Acc:HGNC:1744]	CDC6	STABLE
ENSG00000077514	886	1715	-1.0171	2.18E-06	6.79E-05	4.750480202	9.615190902	DNA polymerase delta 3, accessory subunit [Source:HGNC Symbol;Acc:HGNC:20932]	POLD3	DOWN
ENSG00000169609	847	388	1.0617	2.19E-06	6.81E-05	1.797402291	0.860961245	chromosome 15 open reading frame 40 [Source:HGNC Symbol;Acc:HGNC:28443]	C15orf40	UP
ENSG00000290988	90	25	1.7786	2.21E-06	6.87E-05	0.73532739	0.213583765	zinc finger protein 781 [Source:NCBI gene (formerly Entrezgene);Acc:163115]	ZNF781	UP
ENSG00000172159	219	85	1.2998	2.32E-06	7.19E-05	0.995892831	0.404182414	FERM domain containing 3 [Source:HGNC Symbol;Acc:HGNC:24125]	FRMD3	UP
ENSG00000203896	47	8	2.4722	2.32E-06	7.19E-05	0.543629622	0.096757634	Lck interacting transmembrane adaptor 1 [Source:HGNC Symbol;Acc:HGNC:26016]	LIME1	UP
ENSG00000100219	7705	3729	0.9826	2.34E-06	7.26E-05	75.05198926	37.98148531	X-box binding protein 1 [Source:HGNC Symbol;Acc:HGNC:12801]	XBP1	STABLE
ENSG00000103184	52	10	2.3001	2.37E-06	7.33E-05	0.237309226	0.047720092	SEC14 like lipid binding 5 [Source:HGNC Symbol;Acc:HGNC:29032]	SEC14L5	UP
ENSG00000162728	3	31	-3.3791	2.40E-06	7.40E-05	0.021057686	0.227531263	potassium inwardly rectifying channel subfamily J member 9 [Source:HGNC Symbol;Acc:HGNC:6270]	KCNJ9	DOWN
ENSG00000109452	36	4	3.0672	2.41E-06	7.40E-05	0.072916684	0.008471775	inositol polyphosphate-4-phosphatase type II B [Source:HGNC Symbol;Acc:HGNC:6075]	INPP4B	UP
ENSG00000179698	36	4	3.0672	2.41E-06	7.40E-05	0.118241954	0.01373786	WD repeat domain 97 [Source:HGNC Symbol;Acc:HGNC:26959]	WDR97	UP
ENSG00000288924	36	4	3.0672	2.41E-06	7.40E-05	0.603989051	0.070174052	novel transcript, sense intronic to FNBP1	-	UP
ENSG00000285269	33	3	3.343	2.40E-06	7.40E-05	0.238152277	0.022638729	novel transcript, SLC35D2-HSD17B3 readthrough	-	UP
ENSG00000130643	33	3	3.343	2.40E-06	7.40E-05	0.323364902	0.030739032	calcyon neuron specific vesicular protein [Source:HGNC Symbol;Acc:HGNC:17938]	CALY	UP
ENSG00000138308	36	4	3.0672	2.41E-06	7.40E-05	0.678908409	0.078878506	phospholipase A2 group XIIB [Source:HGNC Symbol;Acc:HGNC:18555]	PLA2G12B	UP
ENSG00000177294	33	3	3.343	2.40E-06	7.40E-05	0.332648105	0.031621493	F-box protein 39 [Source:HGNC Symbol;Acc:HGNC:28565]	FBXO39	UP
ENSG00000262228	4	34	-3.1117	2.41E-06	7.40E-05	0.067224612	0.597499062	novel transcript	-	DOWN
ENSG00000167470	3660	1761	0.991	2.42E-06	7.44E-05	23.92000067	12.03453888	midnolin [Source:HGNC Symbol;Acc:HGNC:16298]	MIDN	STABLE
ENSG00000231940	21	0	7.3692	2.48E-06	7.54E-05	1.067915123	0	ribosomal protein S7 pseudogene 3 [Source:HGNC Symbol;Acc:HGNC:36518]	RPS7P3	UP
ENSG00000272744	0	21	-7.4333	2.48E-06	7.54E-05	0	1.021563738	novel transcript	-	DOWN
ENSG00000112769	21	0	7.3692	2.48E-06	7.54E-05	0.051689124	0	laminin subunit alpha 4 [Source:HGNC Symbol;Acc:HGNC:6484]	LAMA4	UP
ENSG00000229124	0	21	-7.4333	2.48E-06	7.54E-05	0	0.304643184	VIM antisense RNA 1 [Source:HGNC Symbol;Acc:HGNC:44879]	VIM-AS1	DOWN
ENSG00000266445	0	21	-7.4333	2.48E-06	7.54E-05	0	0.772877578	NARF antisense RNA 1 [Source:HGNC Symbol;Acc:HGNC:53622]	NARF-AS1	DOWN
ENSG00000223704	21	0	7.3692	2.48E-06	7.54E-05	0.062344315	0	long intergenic non-protein coding RNA 1422 [Source:HGNC Symbol;Acc:HGNC:50728]	LINC01422	UP
ENSG00000099960	21	0	7.3692	2.48E-06	7.54E-05	0.25281256	0	solute carrier family 7 member 4 [Source:HGNC Symbol;Acc:HGNC:11062]	SLC7A4	UP
ENSG00000075043	359	152	1.1749	2.48E-06	7.56E-05	0.828726048	0.366902039	potassium voltage-gated channel subfamily Q member 2 [Source:HGNC Symbol;Acc:HGNC:6296]	KCNQ2	UP
ENSG00000278133	159	342	-1.1687	2.49E-06	7.56E-05	6.203271142	13.9521052	novel transcript, sense intronic to KAT8	-	DOWN
ENSG00000180354	155	334	-1.1713	2.50E-06	7.60E-05	0.719272151	1.620682752	maturin, neural progenitor differentiation regulator homolog [Source:HGNC Symbol;Acc:HGNC:25457]	MTURN	DOWN
ENSG00000144824	733	1419	-1.0173	2.53E-06	7.68E-05	1.756412982	3.55545393	pleckstrin homology like domain family B member 2 [Source:HGNC Symbol;Acc:HGNC:29573]	PHLDB2	DOWN
ENSG00000050820	823	378	1.0579	2.59E-06	7.86E-05	2.63878892	1.267320946	BCAR1 scaffold protein, Cas family member [Source:HGNC Symbol;Acc:HGNC:971]	BCAR1	UP
ENSG00000196338	295	122	1.2086	2.60E-06	7.87E-05	0.605368789	0.261786856	neuroligin 3 [Source:HGNC Symbol;Acc:HGNC:14289]	NLGN3	UP
ENSG00000203799	98	29	1.6881	2.61E-06	7.91E-05	0.274032069	0.084793646	coiled-coil domain containing 162, pseudogene [Source:HGNC Symbol;Acc:HGNC:21565]	CCDC162P	UP
ENSG00000188672	59	13	2.1074	2.62E-06	7.91E-05	0.715245836	0.164792209	Rh blood group CcEe antigens [Source:HGNC Symbol;Acc:HGNC:10008]	RHCE	UP
ENSG00000176974	96	222	-1.2727	2.65E-06	8.01E-05	0.403635163	0.976024526	serine hydroxymethyltransferase 1 [Source:HGNC Symbol;Acc:HGNC:10850]	SHMT1	DOWN
ENSG00000134294	25598	12490	0.9708	2.66E-06	8.01E-05	115.994447	59.18117706	solute carrier family 38 member 2 [Source:HGNC Symbol;Acc:HGNC:13448]	SLC38A2	STABLE
ENSG00000187486	60	151	-1.394	2.79E-06	8.41E-05	0.357801844	0.941582259	potassium inwardly rectifying channel subfamily J member 11 [Source:HGNC Symbol;Acc:HGNC:6257]	KCNJ11	DOWN
ENSG00000288955	54	11	2.2185	2.80E-06	8.44E-05	1.145841098	0.244069391	novel transcript, antisense to SLC2A1	-	UP
ENSG00000279456	49	9	2.3647	2.87E-06	8.64E-05	0.887742711	0.170499669	TEC	-	UP
ENSG00000125319	115	257	-1.2236	2.94E-06	8.83E-05	1.128752693	2.63769198	homologous recombination factor with OB-fold [Source:HGNC Symbol;Acc:HGNC:28460]	HROB	DOWN
ENSG00000178385	805	371	1.0529	2.95E-06	8.87E-05	2.040154056	0.983175366	pleckstrin homology domain containing M3 [Source:HGNC Symbol;Acc:HGNC:34006]	PLEKHM3	UP
ENSG00000169129	108	243	-1.2334	2.97E-06	8.90E-05	0.542386898	1.276091173	actin filament associated protein 1 like 2 [Source:HGNC Symbol;Acc:HGNC:25901]	AFAP1L2	DOWN
ENSG00000251602	82	194	-1.3054	3.00E-06	8.99E-05	1.022652638	2.529915505	MTA1 divergent transcript [Source:HGNC Symbol;Acc:HGNC:56032]	MTA1-DT	DOWN
ENSG00000057468	394	171	1.1392	3.04E-06	9.10E-05	3.553807542	1.612812161	mutS homolog 4 [Source:HGNC Symbol;Acc:HGNC:7327]	MSH4	UP
ENSG00000229261	19	68	-1.8969	3.14E-06	9.39E-05	0.289912661	1.084956911	novel transcript, antisense to HKDC1	-	DOWN
ENSG00000109107	862	400	1.043	3.15E-06	9.41E-05	9.733735231	4.723046817	aldolase, fructose-bisphosphate C [Source:HGNC Symbol;Acc:HGNC:418]	ALDOC	UP
ENSG00000130600	6341	3093	0.9713	3.17E-06	9.48E-05	54.02268	27.55423057	H19 imprinted maternally expressed transcript [Source:HGNC Symbol;Acc:HGNC:4713]	H19	STABLE
ENSG00000160613	984	1875	-0.9945	3.20E-06	9.54E-05	1.306983782	2.604152232	proprotein convertase subtilisin/kexin type 7 [Source:HGNC Symbol;Acc:HGNC:8748]	PCSK7	STABLE
ENSG00000198826	12	54	-2.2223	3.25E-06	9.68E-05	0.05525095	0.259981388	Rho GTPase activating protein 11A [Source:HGNC Symbol;Acc:HGNC:15783]	ARHGAP11A	DOWN
ENSG00000260920	886	412	1.04	3.31E-06	9.84E-05	10.67063764	5.188524391	novel transcript, sense overlapping with ZNF643	-	UP
ENSG00000175414	156	56	1.4117	3.30E-06	9.84E-05	0.4022018	0.150972357	ADP ribosylation factor like GTPase 10 [Source:HGNC Symbol;Acc:HGNC:22042]	ARL10	UP
ENSG00000135045	507	987	-1.0253	3.32E-06	9.87E-05	6.360639264	12.94791845	chromosome 9 open reading frame 40 [Source:HGNC Symbol;Acc:HGNC:23433]	C9orf40	DOWN
ENSG00000288928	375	162	1.1459	3.37E-06	0.0001002	6.263051806	2.829174579	novel transcript, sense intronic to HIF1A	-	UP
ENSG00000241635	207	81	1.2879	3.44E-06	0.00010195	1.373239613	0.561889598	UDP glucuronosyltransferase family 1 member A1 [Source:HGNC Symbol;Acc:HGNC:12530]	UGT1A1	UP
ENSG00000228532	355	152	1.1587	3.48E-06	0.00010324	36.35643582	16.27745607	SUMO2 pseudogene 21 [Source:HGNC Symbol;Acc:HGNC:55054]	SUMO2P21	UP
ENSG00000221829	487	949	-1.0267	3.54E-06	0.00010499	2.586703932	5.270768852	FA complementation group G [Source:HGNC Symbol;Acc:HGNC:3588]	FANCG	DOWN
ENSG00000138642	7127	3492	0.9648	3.58E-06	0.00010588	36.37470668	18.63618326	HECT and RLD domain containing E3 ubiquitin protein ligase family member 6 [Source:HGNC Symbol;Acc:HGNC:26072]	HERC6	STABLE
ENSG00000137135	337	669	-1.0534	3.59E-06	0.00010605	1.55187309	3.221383393	Rho guanine nucleotide exchange factor 39 [Source:HGNC Symbol;Acc:HGNC:25909]	ARHGEF39	DOWN
ENSG00000236833	29	2	3.7143	3.62E-06	0.00010648	0.581474616	0.041932693	novel transcript	-	UP
ENSG00000124575	28	2	3.6639	3.62E-06	0.00010648	1.064245312	0.079488391	H1.3 linker histone, cluster member [Source:HGNC Symbol;Acc:HGNC:4717]	H1-3	UP
ENSG00000255710	2	28	-3.7887	3.62E-06	0.00010648	0.057271454	0.838409592	interferon stimulated exonuclease gene 20kDa-like 2 (ISG20L2) pseudogene	-	DOWN
ENSG00000219410	29	2	3.7143	3.62E-06	0.00010648	0.356544044	0.02571196	novel transcript	-	UP
ENSG00000042062	29	2	3.7143	3.62E-06	0.00010648	0.142013807	0.01024124	RIPOR family member 3 [Source:HGNC Symbol;Acc:HGNC:16168]	RIPOR3	UP
ENSG00000138092	455	889	-1.0305	3.64E-06	0.00010705	2.432064766	4.96884554	centromere protein O [Source:HGNC Symbol;Acc:HGNC:28152]	CENPO	DOWN
ENSG00000144395	186	389	-1.1283	3.73E-06	0.0001097	0.566856018	1.239650944	coiled-coil domain containing 150 [Source:HGNC Symbol;Acc:HGNC:26834]	CCDC150	DOWN
ENSG00000007402	141	50	1.4291	3.78E-06	0.00011088	0.639023757	0.236950643	calcium voltage-gated channel auxiliary subunit alpha2delta 2 [Source:HGNC Symbol;Acc:HGNC:1400]	CACNA2D2	UP
ENSG00000186056	107	34	1.5861	3.79E-06	0.00011114	0.784280182	0.260589179	MATN1 antisense RNA 1 [Source:HGNC Symbol;Acc:HGNC:40364]	MATN1-AS1	UP
ENSG00000138755	143	51	1.4209	3.80E-06	0.00011139	1.527619053	0.569690794	C-X-C motif chemokine ligand 9 [Source:HGNC Symbol;Acc:HGNC:7098]	CXCL9	UP
ENSG00000147535	2254	1091	0.9823	3.82E-06	0.00011183	16.20703952	8.202845399	phospholipid phosphatase 5 [Source:HGNC Symbol;Acc:HGNC:25026]	PLPP5	STABLE
ENSG00000244694	147	53	1.4053	3.85E-06	0.00011244	0.153891368	0.058018005	patched domain containing 4 [Source:HGNC Symbol;Acc:HGNC:21345]	PTCHD4	UP
ENSG00000187957	35	4	3.0267	3.85E-06	0.00011246	0.262542714	0.031374868	delta/notch like EGF repeat containing [Source:HGNC Symbol;Acc:HGNC:24456]	DNER	UP
ENSG00000274659	35	4	3.0267	3.85E-06	0.00011246	0.263212124	0.031454866	long intergenic non-protein coding RNA 2371 [Source:HGNC Symbol;Acc:HGNC:53293]	LINC02371	UP
ENSG00000290862	149	54	1.3978	3.86E-06	0.00011267	1.672269786	0.633729364	NmrA like redox sensor 2, pseudogene [Source:NCBI gene (formerly Entrezgene);Acc:344887]	NMRAL2P	UP
ENSG00000166452	393	772	-1.0382	3.87E-06	0.00011276	5.039763419	10.35201508	A-kinase interacting protein 1 [Source:HGNC Symbol;Acc:HGNC:1170]	AKIP1	DOWN
ENSG00000157613	3	30	-3.332	3.93E-06	0.0001143	0.02199463	0.229988782	cAMP responsive element binding protein 3 like 1 [Source:HGNC Symbol;Acc:HGNC:18856]	CREB3L1	DOWN
ENSG00000266236	3	30	-3.332	3.93E-06	0.0001143	0.115064234	1.203179287	NARF intronic transcript 1 [Source:HGNC Symbol;Acc:HGNC:43651]	NARF-IT1	DOWN
ENSG00000111581	1913	3581	-0.9689	3.94E-06	0.00011447	6.963291348	13.62993905	nucleoporin 107 [Source:HGNC Symbol;Acc:HGNC:29914]	NUP107	STABLE
ENSG00000260948	196	76	1.301	3.96E-06	0.00011489	2.85762755	1.158652335	novel transcript, sense overlapping WDR77 & OVGP1	-	UP
ENSG00000135960	70	168	-1.3259	3.98E-06	0.00011525	0.466478966	1.170666805	ectodysplasin A receptor [Source:HGNC Symbol;Acc:HGNC:2895]	EDAR	DOWN
ENSG00000185133	174	65	1.3545	3.98E-06	0.00011525	1.064087697	0.415653581	inositol polyphosphate-5-phosphatase J [Source:HGNC Symbol;Acc:HGNC:8956]	INPP5J	UP
ENSG00000273145	53	11	2.1916	4.03E-06	0.00011679	1.295132003	0.281074112	novel transcript	-	UP
ENSG00000246922	319	136	1.1648	4.04E-06	0.00011697	1.100577935	0.490635562	ubiquitin associated protein 1 like [Source:HGNC Symbol;Acc:HGNC:40028]	UBAP1L	UP
ENSG00000106123	40	111	-1.5339	4.07E-06	0.00011745	0.221557173	0.64289315	EPH receptor B6 [Source:HGNC Symbol;Acc:HGNC:3396]	EPHB6	DOWN
ENSG00000128917	115	38	1.5301	4.07E-06	0.00011745	0.71348377	0.246524366	delta like canonical Notch ligand 4 [Source:HGNC Symbol;Acc:HGNC:2910]	DLL4	UP
ENSG00000157601	315	134	1.168	4.08E-06	0.00011755	0.516618192	0.22980207	MX dynamin like GTPase 1 [Source:HGNC Symbol;Acc:HGNC:7532]	MX1	UP
ENSG00000159147	938	1776	-0.9853	4.08E-06	0.00011755	7.879840821	15.60082495	DNA replication fork stabilization factor DONSON [Source:HGNC Symbol;Acc:HGNC:2993]	DONSON	STABLE
ENSG00000257883	7	41	-2.5928	4.12E-06	0.00011854	0.23568903	1.443494662	novel transcript	-	DOWN
ENSG00000226519	43	7	2.5338	4.12E-06	0.00011854	0.178731164	0.030424249	long intergenic non-protein coding RNA 390 [Source:HGNC Symbol;Acc:HGNC:42718]	LINC00390	UP
ENSG00000287960	43	7	2.5338	4.12E-06	0.00011854	0.467481143	0.079576288	novel transcript	-	UP
ENSG00000108984	302	128	1.1732	4.18E-06	0.00011996	0.534659615	0.23695747	mitogen-activated protein kinase kinase 6 [Source:HGNC Symbol;Acc:HGNC:6846]	MAP2K6	UP
ENSG00000163295	384	168	1.1277	4.19E-06	0.00012013	3.3798874	1.546216437	alkaline phosphatase, intestinal [Source:HGNC Symbol;Acc:HGNC:437]	ALPI	UP
ENSG00000016391	483	936	-1.0187	4.21E-06	0.00012055	1.829457781	3.707158083	choline dehydrogenase [Source:HGNC Symbol;Acc:HGNC:24288]	CHDH	DOWN
ENSG00000166225	2764	1347	0.9725	4.21E-06	0.00012055	11.25084508	5.733300404	fibroblast growth factor receptor substrate 2 [Source:HGNC Symbol;Acc:HGNC:16971]	FRS2	STABLE
ENSG00000175455	2816	5239	-0.96	4.24E-06	0.00012116	7.251384055	14.10673966	coiled-coil domain containing 14 [Source:HGNC Symbol;Acc:HGNC:25766]	CCDC14	STABLE
ENSG00000059769	1203	573	1.0055	4.24E-06	0.00012116	13.62605329	6.786550324	DnaJ heat shock protein family (Hsp40) member C25 [Source:HGNC Symbol;Acc:HGNC:34187]	DNAJC25	UP
ENSG00000228451	123	42	1.4831	4.28E-06	0.00012217	0.902004036	0.322064351	SDA1 domain containing 1 pseudogene 1 [Source:HGNC Symbol;Acc:HGNC:31403]	SDAD1P1	UP
ENSG00000205085	226	91	1.2469	4.35E-06	0.00012405	0.963269435	0.405574582	golgi associated RAB2 interactor 1A [Source:HGNC Symbol;Acc:HGNC:27998]	GARIN1A	UP
ENSG00000176809	534	242	1.077	4.35E-06	0.00012405	2.013322571	0.954063909	leucine rich repeat containing 37 member A3 [Source:HGNC Symbol;Acc:HGNC:32427]	LRRC37A3	UP
ENSG00000172167	388	759	-1.0322	4.42E-06	0.00012584	1.374322309	2.811179926	MDM2 binding protein [Source:HGNC Symbol;Acc:HGNC:7417]	MTBP	DOWN
ENSG00000257557	132	46	1.454	4.43E-06	0.00012604	1.203869332	0.438685468	PPP1R12A antisense RNA 1 [Source:HGNC Symbol;Acc:HGNC:51903]	PPP1R12A-AS1	UP
ENSG00000162931	0	20	-7.3633	4.54E-06	0.00012677	0	0.173608194	tripartite motif containing 17 [Source:HGNC Symbol;Acc:HGNC:13430]	TRIM17	DOWN
ENSG00000170417	813	380	1.0326	4.47E-06	0.00012677	3.94136609	1.926326162	transmembrane protein 182 [Source:HGNC Symbol;Acc:HGNC:26391]	TMEM182	UP
ENSG00000159374	0	20	-7.3633	4.54E-06	0.00012677	0	0.205609971	meiosis 1 associated protein [Source:HGNC Symbol;Acc:HGNC:25183]	M1AP	DOWN
ENSG00000272979	0	20	-7.3633	4.54E-06	0.00012677	0	1.434488173	novel transcript, antisense to MFSD6	-	DOWN
ENSG00000173200	20	0	7.2993	4.54E-06	0.00012677	0.107625611	0	poly(ADP-ribose) polymerase family member 15 [Source:HGNC Symbol;Acc:HGNC:26876]	PARP15	UP
ENSG00000163606	20	0	7.2993	4.54E-06	0.00012677	0.151644209	0	CD200 receptor 1 [Source:HGNC Symbol;Acc:HGNC:24235]	CD200R1	UP
ENSG00000249234	0	20	-7.3633	4.54E-06	0.00012677	0	1.489927329	novel transcript	-	DOWN
ENSG00000245864	20	0	7.2993	4.54E-06	0.00012677	0.14511586	0	MEF2C antisense RNA 2 [Source:HGNC Symbol;Acc:HGNC:53115]	MEF2C-AS2	UP
ENSG00000286215	20	0	7.2993	4.54E-06	0.00012677	0.015766296	0	vimentin 2, pseudogene	-	UP
ENSG00000160219	20	0	7.2993	4.54E-06	0.00012677	0.111892256	0	GRB2 associated binding protein 3 [Source:HGNC Symbol;Acc:HGNC:17515]	GAB3	UP
ENSG00000169306	0	20	-7.3633	4.54E-06	0.00012677	0	0.170630682	interleukin 1 receptor accessory protein like 1 [Source:HGNC Symbol;Acc:HGNC:5996]	IL1RAPL1	DOWN
ENSG00000248738	20	0	7.2993	4.54E-06	0.00012677	0.146630866	0	novel transcript	-	UP
ENSG00000270673	0	20	-7.3633	4.54E-06	0.00012677	0	0.832429034	YTHDF3 divergent transcript [Source:HGNC Symbol;Acc:HGNC:48728]	YTHDF3-DT	DOWN
ENSG00000165868	307	610	-1.0547	4.49E-06	0.00012677	0.428878093	0.891077175	heat shock protein family A (Hsp70) member 12A [Source:HGNC Symbol;Acc:HGNC:19022]	HSPA12A	DOWN
ENSG00000256955	20	0	7.2993	4.54E-06	0.00012677	0.766098666	0	novel transcript	-	UP
ENSG00000156222	20	0	7.2993	4.54E-06	0.00012677	0.171133151	0	solute carrier family 28 member 1 [Source:HGNC Symbol;Acc:HGNC:11001]	SLC28A1	UP
ENSG00000263657	0	20	-7.3633	4.54E-06	0.00012677	0	1.070885268	novel transcript, antisense to SSH2	-	DOWN
ENSG00000235979	20	0	7.2993	4.54E-06	0.00012677	0.122030611	0	novel transcript	-	UP
ENSG00000108559	1445	2705	-0.9689	4.47E-06	0.00012677	3.568915092	6.985952597	nucleoporin 88 [Source:HGNC Symbol;Acc:HGNC:8067]	NUP88	STABLE
ENSG00000198046	20	0	7.2993	4.54E-06	0.00012677	0.067003177	0	zinc finger protein 667 [Source:HGNC Symbol;Acc:HGNC:28854]	ZNF667	UP
ENSG00000100197	20	0	7.2993	4.54E-06	0.00012677	0.251554786	0	cytochrome P450 family 2 subfamily D member 6 [Source:HGNC Symbol;Acc:HGNC:2625]	CYP2D6	UP
ENSG00000260855	142	51	1.4108	4.55E-06	0.00012708	1.206296488	0.453028883	novel transcript	-	UP
ENSG00000179094	624	287	1.0558	4.59E-06	0.00012787	2.628499621	1.264140141	period circadian regulator 1 [Source:HGNC Symbol;Acc:HGNC:8845]	PER1	UP
ENSG00000141522	1475	2758	-0.9673	4.60E-06	0.00012803	15.13211408	29.58638093	Rho GDP dissociation inhibitor alpha [Source:HGNC Symbol;Acc:HGNC:678]	ARHGDIA	STABLE
ENSG00000150961	5211	2567	0.957	4.61E-06	0.00012842	15.49368908	7.980858821	SEC24 homolog D, COPII coat complex component [Source:HGNC Symbol;Acc:HGNC:10706]	SEC24D	STABLE
ENSG00000112029	1071	2014	-0.9754	4.62E-06	0.00012847	8.192149725	16.10860279	F-box protein 5 [Source:HGNC Symbol;Acc:HGNC:13584]	FBXO5	STABLE
ENSG00000044574	132460	65830	0.9443	4.65E-06	0.00012923	598.2972477	310.918172	heat shock protein family A (Hsp70) member 5 [Source:HGNC Symbol;Acc:HGNC:5238]	HSPA5	STABLE
ENSG00000240184	24	1	4.3619	4.81E-06	0.00013337	0.130363751	0.005679833	protocadherin gamma subfamily C, 3 [Source:HGNC Symbol;Acc:HGNC:8716]	PCDHGC3	UP
ENSG00000087494	1	24	-4.4832	4.81E-06	0.00013337	0.008662202	0.217384992	parathyroid hormone like hormone [Source:HGNC Symbol;Acc:HGNC:9607]	PTHLH	DOWN
ENSG00000290462	24	1	4.3619	4.81E-06	0.00013337	0.246131838	0.010723747	cytochrome P450 family 4 subfamily F member 35, pseudogene [Source:HGNC Symbol;Acc:HGNC:39954]	CYP4F35P	UP
ENSG00000248213	6	38	-2.7016	4.85E-06	0.000134	0.062911053	0.416628808	capicua transcriptional repressor pseudogene 16 [Source:HGNC Symbol;Acc:HGNC:38550]	CICP16	DOWN
ENSG00000183196	73	19	1.8708	4.84E-06	0.000134	0.249781937	0.067980095	carbohydrate sulfotransferase 6 [Source:HGNC Symbol;Acc:HGNC:6938]	CHST6	UP
ENSG00000278464	40	6	2.6481	4.85E-06	0.000134	0.710718039	0.111475286	novel transcript	-	UP
ENSG00000250337	1334	2493	-0.9665	4.93E-06	0.00013625	1.664525822	3.252722262	p53 upregulated regulator of p53 levels [Source:HGNC Symbol;Acc:HGNC:48995]	PURPL	STABLE
ENSG00000161692	394	767	-1.0252	5.09E-06	0.00014044	1.626217557	3.310303276	DBF4 zinc finger B [Source:HGNC Symbol;Acc:HGNC:17883]	DBF4B	DOWN
ENSG00000029153	1310	2446	-0.9652	5.13E-06	0.00014135	5.518952466	10.77536045	basic helix-loop-helix ARNT like 2 [Source:HGNC Symbol;Acc:HGNC:18984]	BMAL2	STABLE
ENSG00000143127	91	27	1.684	5.14E-06	0.00014148	0.429994661	0.133406021	integrin subunit alpha 10 [Source:HGNC Symbol;Acc:HGNC:6135]	ITGA10	UP
ENSG00000196218	122	42	1.4713	5.23E-06	0.00014392	0.221002668	0.079556739	ryanodine receptor 1 [Source:HGNC Symbol;Acc:HGNC:10483]	RYR1	UP
ENSG00000223891	415	185	1.1007	5.23E-06	0.00014397	1.324855659	0.617564315	OSER1 divergent transcript [Source:HGNC Symbol;Acc:HGNC:48585]	OSER1-DT	UP
ENSG00000164855	1634	792	0.9803	5.32E-06	0.00014613	6.331384784	3.208941751	transmembrane protein 184A [Source:HGNC Symbol;Acc:HGNC:28797]	TMEM184A	STABLE
ENSG00000111445	1048	1963	-0.9697	5.32E-06	0.00014613	9.513865488	18.63399695	replication factor C subunit 5 [Source:HGNC Symbol;Acc:HGNC:9973]	RFC5	STABLE
ENSG00000272341	70	167	-1.3173	5.40E-06	0.00014803	0.813489324	2.029365557	novel transcript	-	DOWN
ENSG00000261824	1613	782	0.98	5.41E-06	0.00014833	1.433071577	0.726491043	long intergenic non-protein coding RNA 662 [Source:HGNC Symbol;Acc:HGNC:27122]	LINC00662	STABLE
ENSG00000075624	46118	84486	-0.9378	5.42E-06	0.00014854	308.7948067	591.526585	actin beta [Source:HGNC Symbol;Acc:HGNC:132]	ACTB	STABLE
ENSG00000267374	66	159	-1.3312	5.44E-06	0.00014892	0.152189564	0.383378768	MIR924 host gene [Source:HGNC Symbol;Acc:HGNC:44332]	MIR924HG	DOWN
ENSG00000290728	230	94	1.2254	5.48E-06	0.00014994	1.532716603	0.655015951	novel transcript	-	UP
ENSG00000225177	97	30	1.6246	5.53E-06	0.00015115	1.084121056	0.350604347	NHSL1 antisense RNA 1 [Source:HGNC Symbol;Acc:HGNC:40947]	NHSL1-AS1	UP
ENSG00000167513	447	862	-1.0116	5.65E-06	0.00015411	4.776874997	9.632380183	chromatin licensing and DNA replication factor 1 [Source:HGNC Symbol;Acc:HGNC:24576]	CDT1	DOWN
ENSG00000164045	1904	3525	-0.953	5.65E-06	0.00015416	13.54839484	26.2282925	cell division cycle 25A [Source:HGNC Symbol;Acc:HGNC:1725]	CDC25A	STABLE
ENSG00000182923	206	419	-1.0882	5.67E-06	0.00015458	0.250099964	0.531925031	centrosomal protein 63 [Source:HGNC Symbol;Acc:HGNC:25815]	CEP63	DOWN
ENSG00000013375	6215	3086	0.9456	5.69E-06	0.00015494	8.329630278	4.32484463	phosphoglucomutase 3 [Source:HGNC Symbol;Acc:HGNC:8907]	PGM3	STABLE
ENSG00000184979	5186	2572	0.9473	5.74E-06	0.00015619	37.35287564	19.37102002	ubiquitin specific peptidase 18 [Source:HGNC Symbol;Acc:HGNC:12616]	USP18	STABLE
ENSG00000140105	18167	9068	0.938	5.76E-06	0.00015653	84.30333651	44.00105147	tryptophanyl-tRNA synthetase 1 [Source:HGNC Symbol;Acc:HGNC:12729]	WARS1	STABLE
ENSG00000275221	68	17	1.928	5.77E-06	0.00015661	4.043641749	1.057067393	H2A clustered histone 15 [Source:HGNC Symbol;Acc:HGNC:4726]	H2AC15	UP
ENSG00000224699	201	80	1.2634	5.90E-06	0.00015993	0.465232247	0.193621569	LAMTOR5 antisense RNA 1 [Source:HGNC Symbol;Acc:HGNC:40823]	LAMTOR5-AS1	UP
ENSG00000109255	197	401	-1.0893	5.95E-06	0.00016126	5.959461878	12.68455362	neuromedin U [Source:HGNC Symbol;Acc:HGNC:7859]	NMU	DOWN
ENSG00000135074	3415	6277	-0.9426	5.99E-06	0.00016233	13.07434285	25.12877318	ADAM metallopeptidase domain 19 [Source:HGNC Symbol;Acc:HGNC:197]	ADAM19	STABLE
ENSG00000189403	18724	34219	-0.9343	6.01E-06	0.00016265	71.75943473	137.1316453	high mobility group box 1 [Source:HGNC Symbol;Acc:HGNC:4983]	HMGB1	STABLE
ENSG00000262691	107	35	1.5445	6.02E-06	0.00016265	1.178910517	0.403232107	novel transcript	-	UP
ENSG00000175806	2	27	-3.7365	6.10E-06	0.00016474	0.014255582	0.201237406	methionine sulfoxide reductase A [Source:HGNC Symbol;Acc:HGNC:7377]	MSRA	DOWN
ENSG00000287200	27	2	3.6117	6.10E-06	0.00016474	0.389989992	0.030207146	novel transcript, antisense to INHBEand GLI1	-	UP
ENSG00000165501	490	938	-1.001	6.11E-06	0.00016484	6.297364415	12.60536949	leucine rich repeat protein 1 [Source:HGNC Symbol;Acc:HGNC:19742]	LRR1	DOWN
ENSG00000270175	70	18	1.8878	6.13E-06	0.00016525	1.448867301	0.389576788	novel transcript, antisense to TARBP2	-	UP
ENSG00000165269	34	4	2.985	6.16E-06	0.00016568	0.190904846	0.023484863	aquaporin 7 [Source:HGNC Symbol;Acc:HGNC:640]	AQP7	UP
ENSG00000268945	34	4	2.985	6.16E-06	0.00016568	1.579249061	0.194277138	novel transcript	-	UP
ENSG00000171291	34	4	2.985	6.16E-06	0.00016568	0.192591349	0.023692334	zinc finger protein 439 [Source:HGNC Symbol;Acc:HGNC:20873]	ZNF439	UP
ENSG00000086544	1028	493	0.9956	6.26E-06	0.00016805	8.981236078	4.503808468	inositol-trisphosphate 3-kinase C [Source:HGNC Symbol;Acc:HGNC:14897]	ITPKC	STABLE
ENSG00000141401	130	278	-1.1602	6.30E-06	0.00016907	1.004012522	2.245073529	inositol monophosphatase 2 [Source:HGNC Symbol;Acc:HGNC:6051]	IMPA2	DOWN
ENSG00000257167	42	113	-1.4895	6.31E-06	0.00016922	0.36901446	1.038155799	TMPO antisense RNA 1 [Source:HGNC Symbol;Acc:HGNC:44158]	TMPO-AS1	DOWN
ENSG00000240571	16	59	-1.9386	6.32E-06	0.00016927	0.820724832	3.164605647	novel transcript	-	DOWN
ENSG00000283078	15	59	-2.0309	6.32E-06	0.00016927	0.275138047	1.131622044	novel transcript	-	DOWN
ENSG00000120802	8233	15040	-0.9337	6.42E-06	0.00017157	28.5750385	54.58414869	thymopoietin [Source:HGNC Symbol;Acc:HGNC:11875]	TMPO	STABLE
ENSG00000135709	1262	610	0.9843	6.42E-06	0.00017157	4.25010686	2.148128841	KIAA0513 [Source:HGNC Symbol;Acc:HGNC:29058]	KIAA0513	STABLE
ENSG00000232677	158	59	1.3549	6.43E-06	0.00017178	0.38301785	0.149556032	long intergenic non-protein coding RNA 665 [Source:HGNC Symbol;Acc:HGNC:44323]	LINC00665	UP
ENSG00000132681	31	3	3.2532	6.44E-06	0.00017186	0.145804299	0.014754343	ATPase Na+/K+ transporting subunit alpha 4 [Source:HGNC Symbol;Acc:HGNC:14073]	ATP1A4	UP
ENSG00000203814	72	19	1.8509	6.48E-06	0.00017262	1.181104284	0.325911245	H2B clustered histone 18 [Source:HGNC Symbol;Acc:HGNC:24700]	H2BC18	UP
ENSG00000163286	142	52	1.3828	6.52E-06	0.00017367	1.680682747	0.643562511	alkaline phosphatase, germ cell [Source:HGNC Symbol;Acc:HGNC:441]	ALPG	UP
ENSG00000120742	18925	9484	0.9323	6.53E-06	0.00017377	97.19468295	50.93169865	stress associated endoplasmic reticulum protein 1 [Source:HGNC Symbol;Acc:HGNC:10759]	SERP1	STABLE
ENSG00000285184	90	27	1.6681	6.60E-06	0.00017532	0.589764914	0.185007861	novel transcript	-	UP
ENSG00000139629	2216	4076	-0.9436	6.60E-06	0.00017532	8.896212574	17.11037655	polypeptide N-acetylgalactosaminyltransferase 6 [Source:HGNC Symbol;Acc:HGNC:4128]	GALNT6	STABLE
ENSG00000076248	2470	4538	-0.9419	6.61E-06	0.00017557	13.82131524	26.55259107	uracil DNA glycosylase [Source:HGNC Symbol;Acc:HGNC:12572]	UNG	STABLE
ENSG00000260924	17	61	-1.8998	6.85E-06	0.00018165	0.344139723	1.291236265	long intergenic non-protein coding RNA 1311 [Source:HGNC Symbol;Acc:HGNC:50503]	LINC01311	DOWN
ENSG00000164053	430	825	-1.0043	6.88E-06	0.0001823	2.335253805	4.684999809	ATR interacting protein [Source:HGNC Symbol;Acc:HGNC:33499]	ATRIP	DOWN
ENSG00000127564	170	350	-1.1057	6.94E-06	0.00018385	1.008065092	2.170189686	protein kinase, membrane associated tyrosine/threonine 1 [Source:HGNC Symbol;Acc:HGNC:29650]	PKMYT1	DOWN
ENSG00000124102	32	92	-1.5841	7.02E-06	0.00018575	1.712946563	5.149578232	peptidase inhibitor 3 [Source:HGNC Symbol;Acc:HGNC:8947]	PI3	DOWN
ENSG00000166912	385	172	1.0975	7.04E-06	0.00018604	1.284849228	0.600219197	myotubularin related protein 10 [Source:HGNC Symbol;Acc:HGNC:25999]	MTMR10	UP
ENSG00000087086	92008	46307	0.9261	7.05E-06	0.00018626	3115.680176	1639.698211	ferritin light chain [Source:HGNC Symbol;Acc:HGNC:3999]	FTL	STABLE
ENSG00000182326	180	70	1.2967	7.16E-06	0.00018883	0.640031797	0.260265787	complement C1s [Source:HGNC Symbol;Acc:HGNC:1247]	C1S	UP
ENSG00000069974	255	505	-1.0498	7.27E-06	0.00019171	0.66295052	1.37284754	RAB27A, member RAS oncogene family [Source:HGNC Symbol;Acc:HGNC:9766]	RAB27A	DOWN
ENSG00000251249	10	47	-2.2825	7.29E-06	0.00019213	0.094413568	0.464004577	long intergenic non-protein coding RNA 3074 [Source:HGNC Symbol;Acc:HGNC:56654]	LINC03074	DOWN
ENSG00000134030	56	13	2.0323	7.34E-06	0.00019326	0.203537736	0.049407202	cap binding complex dependent translation initiation factor [Source:HGNC Symbol;Acc:HGNC:23925]	CTIF	UP
ENSG00000128242	79	22	1.7743	7.38E-06	0.00019408	0.752855926	0.219228726	galactose-3-O-sulfotransferase 1 [Source:HGNC Symbol;Acc:HGNC:24240]	GAL3ST1	UP
ENSG00000260953	104	34	1.5452	7.42E-06	0.00019511	5.467841458	1.869181558	novel transcript	-	UP
ENSG00000203697	163	62	1.3284	7.47E-06	0.00019607	0.929194468	0.369573393	calpain 8 [Source:HGNC Symbol;Acc:HGNC:1485]	CAPN8	UP
ENSG00000161270	81	23	1.7465	7.64E-06	0.00020037	0.355676446	0.105605836	NPHS1 adhesion molecule, nephrin [Source:HGNC Symbol;Acc:HGNC:7908]	NPHS1	UP
ENSG00000260573	8	42	-2.4381	7.70E-06	0.00020173	0.04637547	0.254587818	novel transcript	-	DOWN
ENSG00000096060	602	1133	-0.9766	7.82E-06	0.00020474	1.670668873	3.287863629	FKBP prolyl isomerase 5 [Source:HGNC Symbol;Acc:HGNC:3721]	FKBP5	STABLE
ENSG00000138764	1343	656	0.9691	8.06E-06	0.00021086	5.341358491	2.728158197	cyclin G2 [Source:HGNC Symbol;Acc:HGNC:1593]	CCNG2	STABLE
ENSG00000280132	14	56	-2.0544	8.07E-06	0.00021086	0.216759675	0.906626646	novel transcript	-	DOWN
ENSG00000178093	58	14	1.9769	8.07E-06	0.00021086	1.118834742	0.282394336	testis specific serine kinase 6 [Source:HGNC Symbol;Acc:HGNC:30410]	TSSK6	UP
ENSG00000285755	19	0	7.2258	8.35E-06	0.00021463	0.123219256	0	Novel transcript	-	UP
ENSG00000251576	19	0	7.2258	8.35E-06	0.00021463	0.245359533	0	long intergenic non-protein coding RNA 1267 [Source:HGNC Symbol;Acc:HGNC:50320]	LINC01267	UP
ENSG00000168314	69	18	1.8671	8.25E-06	0.00021463	0.220324901	0.060100349	myelin associated oligodendrocyte basic protein [Source:HGNC Symbol;Acc:HGNC:7189]	MOBP	UP
ENSG00000288951	0	19	-7.2897	8.35E-06	0.00021463	0	0.233275644	novel transcript	-	DOWN
ENSG00000287067	19	0	7.2258	8.35E-06	0.00021463	0.185686274	0	zinc finger BED-type containing 9 (ZBED9) pseudogene	-	UP
ENSG00000216863	19	0	7.2258	8.35E-06	0.00021463	0.046962304	0	LY86 antisense RNA 1 [Source:HGNC Symbol;Acc:HGNC:26593]	LY86-AS1	UP
ENSG00000226194	19	0	7.2258	8.35E-06	0.00021463	0.180425362	0	long intergenic non-protein coding RNA 2519 [Source:HGNC Symbol;Acc:HGNC:53510]	LINC02519	UP
ENSG00000240720	19	0	7.2258	8.35E-06	0.00021463	0.125932848	0	leucine rich repeats and death domain containing 1 [Source:HGNC Symbol;Acc:HGNC:34300]	LRRD1	UP
ENSG00000128606	19	0	7.2258	8.35E-06	0.00021463	0.198231756	0	leucine rich repeat containing 17 [Source:HGNC Symbol;Acc:HGNC:16895]	LRRC17	UP
ENSG00000236064	19	0	7.2258	8.35E-06	0.00021463	0.123518002	0	novel transcript, antisense to MID2	-	UP
ENSG00000229656	69	18	1.8671	8.25E-06	0.00021463	0.478856731	0.130622805	ITGB1 divergent transcript [Source:HGNC Symbol;Acc:HGNC:53718]	ITGB1-DT	UP
ENSG00000168852	19	0	7.2258	8.35E-06	0.00021463	0.769781833	0	TPTE2 pseudogene 5 [Source:HGNC Symbol;Acc:HGNC:42356]	TPTE2P5	UP
ENSG00000274492	19	0	7.2258	8.35E-06	0.00021463	0.22028348	0	novel transcript	-	UP
ENSG00000261401	19	0	7.2258	8.35E-06	0.00021463	0.782683204	0	HERC2 pseudogene 1 [Source:HGNC Symbol;Acc:HGNC:4869]	HERC2P1	UP
ENSG00000267069	0	19	-7.2897	8.35E-06	0.00021463	0	0.648217277	novel transcript	-	DOWN
ENSG00000215595	19	0	7.2258	8.35E-06	0.00021463	0.232918194	0	chromosome 20 open reading frame 202 [Source:HGNC Symbol;Acc:HGNC:37254]	C20orf202	UP
ENSG00000104894	132	279	-1.1434	8.32E-06	0.00021463	0.935667729	2.067958977	CD37 molecule [Source:HGNC Symbol;Acc:HGNC:1666]	CD37	DOWN
ENSG00000273777	19	0	7.2258	8.35E-06	0.00021463	0.257655712	0	CEA cell adhesion molecule 20 [Source:HGNC Symbol;Acc:HGNC:24879]	CEACAM20	UP
ENSG00000229999	19	0	7.2258	8.35E-06	0.00021463	0.627548907	0	SGSM3 antisense RNA 1 [Source:HGNC Symbol;Acc:HGNC:41088]	SGSM3-AS1	UP
ENSG00000225555	19	0	7.2258	8.35E-06	0.00021463	0.212032226	0	novel transcript	-	UP
ENSG00000155304	8024	4039	0.9259	8.36E-06	0.00021463	56.98682019	29.99489554	heat shock protein family A (Hsp70) member 13 [Source:HGNC Symbol;Acc:HGNC:11375]	HSPA13	STABLE
ENSG00000196581	23	1	4.3008	8.43E-06	0.00021627	0.054149135	0.002461805	adherens junctions associated protein 1 [Source:HGNC Symbol;Acc:HGNC:30801]	AJAP1	UP
ENSG00000198711	15	58	-2.0063	8.76E-06	0.00022453	0.168605937	0.68170989	SSBP3 antisense RNA 1 [Source:HGNC Symbol;Acc:HGNC:32328]	SSBP3-AS1	DOWN
ENSG00000092330	16	58	-1.914	8.76E-06	0.00022453	0.107792777	0.408589939	TERF1 interacting nuclear factor 2 [Source:HGNC Symbol;Acc:HGNC:11824]	TINF2	DOWN
ENSG00000172731	540	1017	-0.9775	8.87E-06	0.00022701	4.393707935	8.652634798	leucine rich repeat containing 20 [Source:HGNC Symbol;Acc:HGNC:23421]	LRRC20	STABLE
ENSG00000289839	192	77	1.2524	9.04E-06	0.00023136	7.715260679	3.235415763	novel transcript	-	UP
ENSG00000135480	46	9	2.2738	9.16E-06	0.00023416	0.339275003	0.069410718	keratin 7 [Source:HGNC Symbol;Acc:HGNC:6445]	KRT7	UP
ENSG00000168679	861	414	0.9918	9.38E-06	0.00023958	8.026239452	4.035518087	solute carrier family 16 member 4 [Source:HGNC Symbol;Acc:HGNC:10925]	SLC16A4	STABLE
ENSG00000137491	1212	593	0.9667	9.62E-06	0.00024547	3.478417432	1.77960562	solute carrier organic anion transporter family member 2B1 [Source:HGNC Symbol;Acc:HGNC:10962]	SLCO2B1	STABLE
ENSG00000272848	233	98	1.1841	9.64E-06	0.0002459	1.673310953	0.735930504	novel transcript	-	UP
ENSG00000281357	77	22	1.7373	9.70E-06	0.00024719	0.2182071	0.065191478	ARRDC3 antisense RNA 1 [Source:HGNC Symbol;Acc:HGNC:44145]	ARRDC3-AS1	UP
ENSG00000164611	1164	2134	-0.9388	9.82E-06	0.00024997	17.3832636	33.32443132	PTTG1 regulator of sister chromatid separation, securin [Source:HGNC Symbol;Acc:HGNC:9690]	PTTG1	STABLE
ENSG00000272604	229	96	1.1888	9.83E-06	0.00024997	2.619980174	1.148480833	EFCAB10 antisense RNA 1 [Source:HGNC Symbol;Acc:HGNC:56350]	EFCAB10-AS1	UP
ENSG00000131899	196	392	-1.0639	9.86E-06	0.00025061	0.88017365	1.840722643	LLGL scribble cell polarity complex component 1 [Source:HGNC Symbol;Acc:HGNC:6628]	LLGL1	DOWN
ENSG00000156535	199	81	1.2311	9.99E-06	0.00025357	0.600027083	0.255383475	CD109 molecule [Source:HGNC Symbol;Acc:HGNC:21685]	CD109	UP
ENSG00000165555	80	23	1.7286	9.99E-06	0.00025357	0.810296666	0.243596979	NADP dependent oxidoreductase domain containing 1 [Source:HGNC Symbol;Acc:HGNC:20487]	NOXRED1	UP
ENSG00000257894	64	16	1.9275	1.00E-05	0.00025378	0.837846033	0.219025269	novel transcript	-	UP
ENSG00000214274	64	16	1.9275	1.00E-05	0.00025378	1.311790905	0.342921426	angiogenin [Source:HGNC Symbol;Acc:HGNC:483]	ANG	UP
ENSG00000176046	64	16	1.9275	1.00E-05	0.00025378	0.34271371	0.089590401	nuclear protein 1, transcriptional regulator [Source:HGNC Symbol;Acc:HGNC:29990]	NUPR1	UP
ENSG00000224660	541	253	1.0317	1.02E-05	0.00025734	2.320297523	1.134636966	SH3BP5 antisense RNA 1 [Source:HGNC Symbol;Acc:HGNC:44501]	SH3BP5-AS1	UP
ENSG00000125740	266	114	1.1571	1.02E-05	0.00025857	1.412860875	0.633158745	FosB proto-oncogene, AP-1 transcription factor subunit [Source:HGNC Symbol;Acc:HGNC:3797]	FOSB	UP
ENSG00000197587	2	26	-3.6823	1.03E-05	0.00025885	0.011681108	0.158787899	diencephalon/mesencephalon homeobox 1 [Source:HGNC Symbol;Acc:HGNC:19026]	DMBX1	DOWN
ENSG00000072163	26	2	3.5575	1.03E-05	0.00025885	0.087832409	0.007064825	LIM zinc finger domain containing 2 [Source:HGNC Symbol;Acc:HGNC:16084]	LIMS2	UP
ENSG00000260604	607	1132	-0.9634	1.03E-05	0.00025885	2.50291385	4.880829463	novel transcript	-	STABLE
ENSG00000287918	26	2	3.5575	1.03E-05	0.00025885	0.156343479	0.012575533	novel transcript, antisense to VMA21	-	UP
ENSG00000168077	607	1132	-0.9634	1.03E-05	0.00025885	4.443619452	8.665319719	scavenger receptor class A member 3 [Source:HGNC Symbol;Acc:HGNC:19000]	SCARA3	STABLE
ENSG00000075290	26	2	3.5575	1.03E-05	0.00025885	0.357679461	0.028770052	Wnt family member 8B [Source:HGNC Symbol;Acc:HGNC:12789]	WNT8B	UP
ENSG00000279633	26	2	3.5575	1.03E-05	0.00025885	0.398993114	0.032093128	TEC	-	UP
ENSG00000100503	1241	2269	-0.9349	1.03E-05	0.00025885	1.182650892	2.261045356	ninein [Source:HGNC Symbol;Acc:HGNC:14906]	NIN	STABLE
ENSG00000286365	26	2	3.5575	1.03E-05	0.00025885	0.792215666	0.063722099	novel transcript, antisense to YPEL1	-	UP
ENSG00000150054	188	379	-1.0754	1.04E-05	0.00026104	0.870353499	1.834708347	MAGUK p55 scaffold protein 7 [Source:HGNC Symbol;Acc:HGNC:26542]	MPP7	DOWN
ENSG00000135100	155	59	1.3273	1.05E-05	0.00026262	0.909246975	0.361902993	HNF1 homeobox A [Source:HGNC Symbol;Acc:HGNC:11621]	HNF1A	UP
ENSG00000185615	48	10	2.1849	1.06E-05	0.00026553	0.633162046	0.137931555	protein disulfide isomerase family A member 2 [Source:HGNC Symbol;Acc:HGNC:14180]	PDIA2	UP
ENSG00000262585	86	26	1.6568	1.07E-05	0.00026738	0.48122798	0.152130315	long intergenic non-protein coding RNA 1979 [Source:HGNC Symbol;Acc:HGNC:52807]	LINC01979	UP
ENSG00000163655	3160	5705	-0.9167	1.08E-05	0.00027064	10.63360681	20.07424222	guanine monophosphate synthase [Source:HGNC Symbol;Acc:HGNC:4378]	GMPS	STABLE
ENSG00000197847	181	72	1.2641	1.09E-05	0.00027187	1.340336067	0.557516367	solute carrier family 22 member 20, pseudogene [Source:HGNC Symbol;Acc:HGNC:29867]	SLC22A20P	UP
ENSG00000187134	501	233	1.0397	1.10E-05	0.00027358	1.685897789	0.819859498	aldo-keto reductase family 1 member C1 [Source:HGNC Symbol;Acc:HGNC:384]	AKR1C1	UP
ENSG00000090905	363	693	-0.997	1.10E-05	0.00027466	0.825617821	1.648145939	trinucleotide repeat containing adaptor 6A [Source:HGNC Symbol;Acc:HGNC:11969]	TNRC6A	STABLE
ENSG00000006576	919	1688	-0.9415	1.10E-05	0.00027537	3.128184645	6.008129806	putative homeodomain transcription factor 2 [Source:HGNC Symbol;Acc:HGNC:13411]	PHTF2	STABLE
ENSG00000167523	199	396	-1.0567	1.11E-05	0.0002763	1.010582805	2.102829253	spermatogenesis associated 33 [Source:HGNC Symbol;Acc:HGNC:26463]	SPATA33	DOWN
ENSG00000127364	308	136	1.1142	1.11E-05	0.00027633	1.810362292	0.835879517	taste 2 receptor member 4 [Source:HGNC Symbol;Acc:HGNC:14911]	TAS2R4	UP
ENSG00000136280	377	716	-0.9896	1.12E-05	0.00027826	1.357199937	2.695289995	CCM2 scaffold protein [Source:HGNC Symbol;Acc:HGNC:21708]	CCM2	STABLE
ENSG00000101945	179	361	-1.0759	1.12E-05	0.00027826	1.633024731	3.443792129	SUV39H1 histone lysine methyltransferase [Source:HGNC Symbol;Acc:HGNC:11479]	SUV39H1	DOWN
ENSG00000154920	179	361	-1.0759	1.12E-05	0.00027826	1.602783532	3.380018201	essential meiotic structure-specific endonuclease 1 [Source:HGNC Symbol;Acc:HGNC:24965]	EME1	DOWN
ENSG00000123612	43	8	2.3443	1.15E-05	0.00028406	0.140079119	0.027251156	activin A receptor type 1C [Source:HGNC Symbol;Acc:HGNC:18123]	ACVR1C	UP
ENSG00000287899	38	6	2.5743	1.15E-05	0.00028406	0.229766779	0.037935419	novel transcript	-	UP
ENSG00000267395	38	6	2.5743	1.15E-05	0.00028406	1.091336269	0.180184006	DM1 locus antisense RNA [Source:HGNC Symbol;Acc:HGNC:53125]	DM1-AS	UP
ENSG00000130487	38	6	2.5743	1.15E-05	0.00028406	0.218693141	0.036107117	kelch domain containing 7B [Source:HGNC Symbol;Acc:HGNC:25145]	KLHDC7B	UP
ENSG00000113657	47	120	-1.4143	1.15E-05	0.00028485	0.193098696	0.515528554	dihydropyrimidinase like 3 [Source:HGNC Symbol;Acc:HGNC:3015]	DPYSL3	DOWN
ENSG00000235105	21	68	-1.7534	1.16E-05	0.00028594	0.492753199	1.668434136	amyotrophic lateral sclerosis 2 (juvenile) chromosome region, candidate 2 (ALS2CR2) pseudogene	-	DOWN
ENSG00000187775	70	19	1.8103	1.16E-05	0.00028594	0.128158653	0.036374204	dynein axonemal heavy chain 17 [Source:HGNC Symbol;Acc:HGNC:2946]	DNAH17	UP
ENSG00000185716	43	112	-1.4428	1.17E-05	0.00028773	0.203542985	0.554364872	modulator of smoothened [Source:HGNC Symbol;Acc:HGNC:27087]	MOSMO	DOWN
ENSG00000131351	408	772	-0.9842	1.17E-05	0.00028852	2.17492822	4.303205258	HAUS augmin like complex subunit 8 [Source:HGNC Symbol;Acc:HGNC:30532]	HAUS8	STABLE
ENSG00000151849	1337	2431	-0.9269	1.18E-05	0.00028977	6.780355189	12.89127856	centromere protein J [Source:HGNC Symbol;Acc:HGNC:17272]	CENPJ	STABLE
ENSG00000140297	774	373	0.9885	1.18E-05	0.00028977	3.525165865	1.776386334	glucosaminyl (N-acetyl) transferase 3, mucin type [Source:HGNC Symbol;Acc:HGNC:4205]	GCNT3	STABLE
ENSG00000139044	11	48	-2.1769	1.20E-05	0.00029516	0.044492977	0.20301588	beta-1,4-N-acetyl-galactosaminyltransferase 3 [Source:HGNC Symbol;Acc:HGNC:24137]	B4GALNT3	DOWN
ENSG00000273058	59	15	1.9028	1.21E-05	0.00029821	3.204775542	0.85197502	novel transcript	-	UP
ENSG00000106351	238	465	-1.0303	1.22E-05	0.00030044	1.279344282	2.613686078	ArfGAP with FG repeats 2 [Source:HGNC Symbol;Acc:HGNC:5177]	AGFG2	DOWN
ENSG00000221886	193	384	-1.0564	1.25E-05	0.00030723	1.975189499	4.109345716	family with sequence similarity 200 member C [Source:HGNC Symbol;Acc:HGNC:30804]	FAM200C	DOWN
ENSG00000112782	1840	3322	-0.9167	1.27E-05	0.00031161	5.20230344	9.821266178	chloride intracellular channel 5 [Source:HGNC Symbol;Acc:HGNC:13517]	CLIC5	STABLE
ENSG00000196684	1589	792	0.94	1.27E-05	0.00031161	13.79259418	7.188482815	hematopoietic SH2 domain containing [Source:HGNC Symbol;Acc:HGNC:24920]	HSH2D	STABLE
ENSG00000074416	207	409	-1.0464	1.28E-05	0.000313	0.540398594	1.116495995	monoglyceride lipase [Source:HGNC Symbol;Acc:HGNC:17038]	MGLL	DOWN
ENSG00000176396	366	695	-0.9893	1.28E-05	0.00031341	7.419310172	14.73184847	EP300 interacting inhibitor of differentiation 2 [Source:HGNC Symbol;Acc:HGNC:28292]	EID2	STABLE
ENSG00000164062	1468	2657	-0.9203	1.30E-05	0.00031672	9.784941107	18.51883709	acylaminoacyl-peptide hydrolase [Source:HGNC Symbol;Acc:HGNC:586]	APEH	STABLE
ENSG00000273599	392	180	1.0579	1.30E-05	0.00031672	2.13005915	1.022746726	novel transcript, antisense to CTBP2	-	UP
ENSG00000184445	1780	3210	-0.9151	1.33E-05	0.00032584	4.63582707	8.741827925	kinetochore associated 1 [Source:HGNC Symbol;Acc:HGNC:17255]	KNTC1	STABLE
ENSG00000164938	699	337	0.9879	1.38E-05	0.00033616	3.653529018	1.841854343	tumor protein p53 inducible nuclear protein 1 [Source:HGNC Symbol;Acc:HGNC:18022]	TP53INP1	STABLE
ENSG00000134531	2275	1148	0.9223	1.39E-05	0.00033821	8.566407111	4.520111973	epithelial membrane protein 1 [Source:HGNC Symbol;Acc:HGNC:3333]	EMP1	STABLE
ENSG00000168411	3585	6413	-0.9034	1.41E-05	0.00034254	16.37838493	30.63607683	ring finger and WD repeat domain 3 [Source:HGNC Symbol;Acc:HGNC:25539]	RFWD3	STABLE
ENSG00000117262	799	389	0.9738	1.42E-05	0.00034553	4.237788907	2.157407271	G protein-coupled receptor 89A [Source:HGNC Symbol;Acc:HGNC:31984]	GPR89A	STABLE
ENSG00000184205	1939	976	0.9259	1.42E-05	0.00034553	11.55828912	6.083528662	TSPY like 2 [Source:HGNC Symbol;Acc:HGNC:24358]	TSPYL2	STABLE
ENSG00000130649	65	17	1.863	1.43E-05	0.00034794	0.199247756	0.054490275	cytochrome P450 family 2 subfamily E member 1 [Source:HGNC Symbol;Acc:HGNC:2631]	CYP2E1	UP
ENSG00000105251	19	63	-1.7869	1.43E-05	0.00034794	0.261381145	0.906256637	Src homology 2 domain containing transforming protein D [Source:HGNC Symbol;Acc:HGNC:30633]	SHD	DOWN
ENSG00000183625	35	95	-1.5016	1.45E-05	0.0003511	0.169315721	0.480554714	C-C motif chemokine receptor 3 [Source:HGNC Symbol;Acc:HGNC:1604]	CCR3	DOWN
ENSG00000162814	103	35	1.4896	1.45E-05	0.00035113	0.466303033	0.165687237	spermatogenesis associated 17 [Source:HGNC Symbol;Acc:HGNC:25184]	SPATA17	UP
ENSG00000211452	105	36	1.4768	1.45E-05	0.00035113	1.357122637	0.486544192	iodothyronine deiodinase 1 [Source:HGNC Symbol;Acc:HGNC:2883]	DIO1	UP
ENSG00000271396	54	13	1.9799	1.46E-05	0.00035277	1.781565018	0.448478126	MKI67 (FHA domain) interacting nucleolar phosphoprotein (MKI67IP) pseudogene	-	UP
ENSG00000169750	199	392	-1.042	1.47E-05	0.00035518	3.984701241	8.207648554	Rac family small GTPase 3 [Source:HGNC Symbol;Acc:HGNC:9803]	RAC3	DOWN
ENSG00000287619	22	1	4.237	1.48E-05	0.00035737	0.354001948	0.016825693	novel transcript	-	UP
ENSG00000197467	20	65	-1.7584	1.49E-05	0.00036063	0.051255189	0.174185179	collagen type XIII alpha 1 chain [Source:HGNC Symbol;Acc:HGNC:2190]	COL13A1	DOWN
ENSG00000100209	560	267	1.0038	1.50E-05	0.00036262	11.35975738	5.663465857	HscB mitochondrial iron-sulfur cluster cochaperone [Source:HGNC Symbol;Acc:HGNC:28913]	HSCB	UP
ENSG00000143851	10	45	-2.2199	1.54E-05	0.00036572	0.049940397	0.234992771	protein tyrosine phosphatase non-receptor type 7 [Source:HGNC Symbol;Acc:HGNC:9659]	PTPN7	DOWN
ENSG00000130294	587	1083	-0.9479	1.52E-05	0.00036572	0.968367739	1.86818837	kinesin family member 1A [Source:HGNC Symbol;Acc:HGNC:888]	KIF1A	STABLE
ENSG00000279943	0	18	-7.2123	1.54E-05	0.00036572	0	0.225761254	uncharacterized LOC651430 [Source:NCBI gene (formerly Entrezgene);Acc:651430]	FLJ38576	DOWN
ENSG00000251377	18	0	7.1483	1.54E-05	0.00036572	0.377064187	0	novel transcript	-	UP
ENSG00000250060	18	0	7.1483	1.54E-05	0.00036572	0.262564973	0	novel transcript	-	UP
ENSG00000238109	0	18	-7.2123	1.54E-05	0.00036572	0	0.398526147	RNF14 pseudogene 3 [Source:HGNC Symbol;Acc:HGNC:54671]	RNF14P3	DOWN
ENSG00000128617	18	0	7.1483	1.54E-05	0.00036572	0.480023848	0	opsin 1, short wave sensitive [Source:HGNC Symbol;Acc:HGNC:1012]	OPN1SW	UP
ENSG00000287223	0	18	-7.2123	1.54E-05	0.00036572	0	0.144006984	novel transcript	-	DOWN
ENSG00000165182	18	0	7.1483	1.54E-05	0.00036572	0.287754133	0	chromosome X open reading frame 58 [Source:HGNC Symbol;Acc:HGNC:26356]	CXorf58	UP
ENSG00000175513	18	0	7.1483	1.54E-05	0.00036572	0.261530234	0	testis specific 10 interacting protein [Source:HGNC Symbol;Acc:HGNC:26555]	TSGA10IP	UP
ENSG00000285533	47	10	2.1546	1.54E-05	0.00036572	0.344325766	0.076605802	RELA divergent transcript [Source:HGNC Symbol;Acc:HGNC:54185]	RELA-DT	UP
ENSG00000226578	18	0	7.1483	1.54E-05	0.00036572	0.745655022	0	novel transcript	-	UP
ENSG00000244733	171	68	1.2645	1.52E-05	0.00036572	2.745569171	1.141655802	novel transcript	-	UP
ENSG00000165805	18	0	7.1483	1.54E-05	0.00036572	0.09465259	0	chromosome 12 open reading frame 50 [Source:HGNC Symbol;Acc:HGNC:26665]	C12orf50	UP
ENSG00000257830	18	0	7.1483	1.54E-05	0.00036572	0.820566268	0	novel transcript, antisense to KRT86	-	UP
ENSG00000232662	18	0	7.1483	1.54E-05	0.00036572	0.474447163	0	lactate dehydrogenase B pseudogene 1 [Source:HGNC Symbol;Acc:HGNC:6542]	LDHBP1	UP
ENSG00000260992	18	0	7.1483	1.54E-05	0.00036572	0.65787655	0	DOCK9 divergent transcript [Source:HGNC Symbol;Acc:HGNC:43696]	DOCK9-DT	UP
ENSG00000226677	0	18	-7.2123	1.54E-05	0.00036572	0	0.550195166	immunoglobulin (CD79A) binding protein 1 pseudogene 1 [Source:HGNC Symbol;Acc:HGNC:19709]	IGBP1P1	DOWN
ENSG00000270885	910	1656	-0.9281	1.53E-05	0.00036572	7.642444977	14.54257315	RAS like family 10 member B [Source:HGNC Symbol;Acc:HGNC:30295]	RASL10B	STABLE
ENSG00000101082	18	0	7.1483	1.54E-05	0.00036572	0.193973831	0	Src like adaptor 2 [Source:HGNC Symbol;Acc:HGNC:17329]	SLA2	UP
ENSG00000125735	18	0	7.1483	1.54E-05	0.00036572	0.111068279	0	TNF superfamily member 14 [Source:HGNC Symbol;Acc:HGNC:11930]	TNFSF14	UP
ENSG00000287146	18	0	7.1483	1.54E-05	0.00036572	0.613055861	0	novel transcript	-	UP
ENSG00000161180	18	0	7.1483	1.54E-05	0.00036572	0.179907277	0	coiled-coil domain containing 116 [Source:HGNC Symbol;Acc:HGNC:26688]	CCDC116	UP
ENSG00000100276	18	0	7.1483	1.54E-05	0.00036572	0.243423373	0	RAS like family 10 member A [Source:HGNC Symbol;Acc:HGNC:16954]	RASL10A	UP
ENSG00000123870	244	105	1.1512	1.56E-05	0.00036843	3.748297327	1.686644297	zinc finger protein 137, pseudogene [Source:HGNC Symbol;Acc:HGNC:12921]	ZNF137P	UP
ENSG00000135205	188	77	1.2221	1.56E-05	0.00036999	1.243557332	0.532584698	coiled-coil domain containing 146 [Source:HGNC Symbol;Acc:HGNC:29296]	CCDC146	UP
ENSG00000185989	81	180	-1.2151	1.56E-05	0.00036999	0.500330616	1.162611357	RAS p21 protein activator 3 [Source:HGNC Symbol;Acc:HGNC:20331]	RASA3	DOWN
ENSG00000092140	1720	3087	-0.9082	1.57E-05	0.00037087	5.443830202	10.21651435	G2/M-phase specific E3 ubiquitin protein ligase [Source:HGNC Symbol;Acc:HGNC:20338]	G2E3	STABLE
ENSG00000248846	14	54	-2.0021	1.57E-05	0.00037145	0.212739403	0.858032338	long intergenic non-protein coding RNA 2065 [Source:HGNC Symbol;Acc:HGNC:52910]	LINC02065	DOWN
ENSG00000273129	4	30	-2.9318	1.58E-05	0.00037188	0.045995787	0.360719248	PTGS2 antisense NFKB1 complex-mediated expression regulator RNA [Source:HGNC Symbol;Acc:HGNC:50552]	PACERR	DOWN
ENSG00000075073	32	4	2.8979	1.58E-05	0.00037188	0.323009431	0.042219707	tachykinin receptor 2 [Source:HGNC Symbol;Acc:HGNC:11527]	TACR2	UP
ENSG00000228997	4	30	-2.9318	1.58E-05	0.00037188	0.268745318	2.107619297	ORMDL1 pseudogene 1 [Source:HGNC Symbol;Acc:HGNC:56506]	ORMDL1P1	DOWN
ENSG00000154930	32	4	2.8979	1.58E-05	0.00037188	0.108598959	0.014194682	acyl-CoA synthetase short chain family member 1 [Source:HGNC Symbol;Acc:HGNC:16091]	ACSS1	UP
ENSG00000163283	99	213	-1.1687	1.60E-05	0.00037522	1.017771023	2.289731121	alkaline phosphatase, placental [Source:HGNC Symbol;Acc:HGNC:439]	ALPP	DOWN
ENSG00000270127	223	95	1.1656	1.60E-05	0.00037522	2.753177102	1.226430344	novel transcript	-	UP
ENSG00000184162	427	796	-0.9627	1.61E-05	0.00037726	7.031981584	13.70733143	nuclear receptor 2C2 associated protein [Source:HGNC Symbol;Acc:HGNC:30763]	NR2C2AP	STABLE
ENSG00000168283	3782	6734	-0.8967	1.61E-05	0.00037775	25.3809621	47.2552064	BMI1 proto-oncogene, polycomb ring finger [Source:HGNC Symbol;Acc:HGNC:1066]	BMI1	STABLE
ENSG00000226833	182	74	1.2326	1.63E-05	0.00038167	0.833548657	0.354389858	PPP1CB divergent transcript [Source:HGNC Symbol;Acc:HGNC:55829]	PPP1CB-DT	UP
ENSG00000163993	5186	2659	0.8993	1.63E-05	0.00038252	324.7558933	174.1136669	S100 calcium binding protein P [Source:HGNC Symbol;Acc:HGNC:10504]	S100P	STABLE
ENSG00000020922	1306	2350	-0.9119	1.64E-05	0.00038526	5.019573497	9.444554982	MRE11 homolog, double strand break repair nuclease [Source:HGNC Symbol;Acc:HGNC:7230]	MRE11	STABLE
ENSG00000259330	178	354	-1.0557	1.66E-05	0.00038778	1.736135634	3.610413189	InaF motif containing 2 [Source:HGNC Symbol;Acc:HGNC:35165]	INAFM2	DOWN
ENSG00000120948	6446	11436	-0.8915	1.67E-05	0.00038963	30.72950897	57.00716745	TAR DNA binding protein [Source:HGNC Symbol;Acc:HGNC:11571]	TARDBP	STABLE
ENSG00000247081	42	8	2.3104	1.71E-05	0.00039959	0.078993849	0.01573345	BAALC antisense RNA 1 [Source:HGNC Symbol;Acc:HGNC:50461]	BAALC-AS1	UP
ENSG00000168070	42	8	2.3104	1.71E-05	0.00039959	0.53303853	0.106166939	membrane anchored junction protein [Source:HGNC Symbol;Acc:HGNC:27441]	MAJIN	UP
ENSG00000198018	2887	1473	0.9063	1.72E-05	0.0004008	9.838415212	5.248933933	ectonucleoside triphosphate diphosphohydrolase 7 [Source:HGNC Symbol;Acc:HGNC:19745]	ENTPD7	STABLE
ENSG00000099256	644	1178	-0.9355	1.72E-05	0.00040199	8.173257453	15.63308174	phosphoribosyl transferase domain containing 1 [Source:HGNC Symbol;Acc:HGNC:23333]	PRTFDC1	STABLE
ENSG00000223685	49	11	2.0787	1.72E-05	0.00040199	0.88938162	0.208773202	long intergenic non-protein coding RNA 571 [Source:HGNC Symbol;Acc:HGNC:43721]	LINC00571	UP
ENSG00000254186	28	3	3.1069	1.73E-05	0.00040302	0.091416245	0.010241807	novel transcript	-	UP
ENSG00000069018	28	3	3.1069	1.73E-05	0.00040302	0.219175786	0.024555331	transient receptor potential cation channel subfamily C member 7 [Source:HGNC Symbol;Acc:HGNC:20754]	TRPC7	UP
ENSG00000126010	3	28	-3.2329	1.73E-05	0.00040302	0.036609183	0.357286669	gastrin releasing peptide receptor [Source:HGNC Symbol;Acc:HGNC:4609]	GRPR	DOWN
ENSG00000188677	3	28	-3.2329	1.73E-05	0.00040302	0.012009283	0.117204381	parvin beta [Source:HGNC Symbol;Acc:HGNC:14653]	PARVB	DOWN
ENSG00000232059	25	2	3.5012	1.74E-05	0.00040307	2.551453169	0.213435957	ribosomal protein L37 (RPL37) pseudogene	-	UP
ENSG00000273156	25	2	3.5012	1.74E-05	0.00040307	0.388293821	0.032481828	novel transcript	-	UP
ENSG00000172543	25	2	3.5012	1.74E-05	0.00040307	0.407611921	0.034097839	cathepsin W [Source:HGNC Symbol;Acc:HGNC:2546]	CTSW	UP
ENSG00000161328	25	2	3.5012	1.74E-05	0.00040307	0.266679915	0.022308496	leucine rich repeat containing 56 [Source:HGNC Symbol;Acc:HGNC:25430]	LRRC56	UP
ENSG00000007372	2	25	-3.6259	1.74E-05	0.00040307	0.002858162	0.037358273	paired box 6 [Source:HGNC Symbol;Acc:HGNC:8620]	PAX6	DOWN
ENSG00000259732	25	2	3.5012	1.74E-05	0.00040307	1.164881463	0.097445484	novel transcript, sense overlapping to CCNB2	-	UP
ENSG00000131037	135	277	-1.1006	1.74E-05	0.00040307	0.745515412	1.599530858	EPS8 like 1 [Source:HGNC Symbol;Acc:HGNC:21295]	EPS8L1	DOWN
ENSG00000172748	506	240	1.0113	1.75E-05	0.00040525	2.484082575	1.232017139	zinc finger protein 596 [Source:HGNC Symbol;Acc:HGNC:27268]	ZNF596	UP
ENSG00000132383	3100	5511	-0.8944	1.76E-05	0.00040627	16.64855713	30.94819426	replication protein A1 [Source:HGNC Symbol;Acc:HGNC:10289]	RPA1	STABLE
ENSG00000152253	6	35	-2.5834	1.76E-05	0.00040718	0.096757131	0.590187179	SPC25 component of NDC80 kinetochore complex [Source:HGNC Symbol;Acc:HGNC:24031]	SPC25	DOWN
ENSG00000253276	32	88	-1.5201	1.81E-05	0.00041767	0.138819467	0.399183942	coiled-coil domain containing 71 like [Source:HGNC Symbol;Acc:HGNC:26685]	CCDC71L	DOWN
ENSG00000254162	138	53	1.3142	1.86E-05	0.00042819	1.080797188	0.43404123	novel transcript	-	UP
ENSG00000122786	840	1520	-0.9199	1.89E-05	0.00043551	2.531742372	4.790422388	caldesmon 1 [Source:HGNC Symbol;Acc:HGNC:1441]	CALD1	STABLE
ENSG00000110811	310	586	-0.9828	1.90E-05	0.00043624	1.987692952	3.928938367	prolyl 3-hydroxylase 3 [Source:HGNC Symbol;Acc:HGNC:19318]	P3H3	STABLE
ENSG00000177096	95	205	-1.173	1.90E-05	0.00043687	1.143209249	2.579562065	PH domain containing endocytic trafficking adaptor 2 [Source:HGNC Symbol;Acc:HGNC:27161]	PHETA2	DOWN
ENSG00000084636	186	367	-1.0444	1.91E-05	0.00043809	0.59289231	1.223260448	collagen type XVI alpha 1 chain [Source:HGNC Symbol;Acc:HGNC:2193]	COL16A1	DOWN
ENSG00000146592	320	604	-0.9806	1.94E-05	0.00044494	0.808007496	1.594749029	cAMP responsive element binding protein 5 [Source:HGNC Symbol;Acc:HGNC:16844]	CREB5	STABLE
ENSG00000162073	149	300	-1.0734	1.95E-05	0.00044663	1.493788238	3.144951976	progestin and adipoQ receptor family member 4 [Source:HGNC Symbol;Acc:HGNC:26386]	PAQR4	DOWN
ENSG00000172927	554	1014	-0.9364	1.95E-05	0.00044748	6.156789165	11.78345013	myeloma overexpressed [Source:HGNC Symbol;Acc:HGNC:7563]	MYEOV	STABLE
ENSG00000107611	44	9	2.2098	1.98E-05	0.0004539	0.097841612	0.020926829	cubilin [Source:HGNC Symbol;Acc:HGNC:2548]	CUBN	UP
ENSG00000116774	20	64	-1.736	2.01E-05	0.00045921	0.209108817	0.699700718	olfactomedin like 3 [Source:HGNC Symbol;Acc:HGNC:24956]	OLFML3	DOWN
ENSG00000180425	116	241	-1.1185	2.01E-05	0.00046028	1.553062479	3.373944833	chromosome 11 open reading frame 71 [Source:HGNC Symbol;Acc:HGNC:25937]	C11orf71	DOWN
ENSG00000128512	174	345	-1.0514	2.02E-05	0.00046105	0.435883724	0.903712929	dedicator of cytokinesis 4 [Source:HGNC Symbol;Acc:HGNC:19192]	DOCK4	DOWN
ENSG00000141458	4059	2091	0.8925	2.02E-05	0.00046137	12.33584623	6.644983775	NPC intracellular cholesterol transporter 1 [Source:HGNC Symbol;Acc:HGNC:7897]	NPC1	STABLE
ENSG00000269837	214	415	-1.0195	2.04E-05	0.00046646	2.186313442	4.433398241	importin 5 pseudogene 1 [Source:HGNC Symbol;Acc:HGNC:49687]	IPO5P1	DOWN
ENSG00000172244	207	402	-1.0215	2.05E-05	0.000468	2.031078948	4.124511403	chromosome 5 open reading frame 34 [Source:HGNC Symbol;Acc:HGNC:24738]	C5orf34	DOWN
ENSG00000134326	2849	1462	0.898	2.05E-05	0.00046815	19.14138527	10.27113137	cytidine/uridine monophosphate kinase 2 [Source:HGNC Symbol;Acc:HGNC:27015]	CMPK2	STABLE
ENSG00000101955	421	779	-0.952	2.07E-05	0.0004704	6.249275403	12.0913564	sushi repeat containing protein X-linked [Source:HGNC Symbol;Acc:HGNC:11309]	SRPX	STABLE
ENSG00000196247	1657	2948	-0.8955	2.08E-05	0.00047423	4.319681929	8.036125983	zinc finger protein 107 [Source:HGNC Symbol;Acc:HGNC:12887]	ZNF107	STABLE
ENSG00000151062	113	235	-1.1199	2.10E-05	0.00047745	0.446591484	0.971157911	calcium voltage-gated channel auxiliary subunit alpha2delta 4 [Source:HGNC Symbol;Acc:HGNC:20202]	CACNA2D4	DOWN
ENSG00000124207	5195	9155	-0.8818	2.10E-05	0.00047804	40.32249445	74.30365612	chromosome segregation 1 like [Source:HGNC Symbol;Acc:HGNC:2431]	CSE1L	STABLE
ENSG00000149573	592	1080	-0.9316	2.11E-05	0.00047999	3.683738564	7.027176239	myelin protein zero like 2 [Source:HGNC Symbol;Acc:HGNC:3496]	MPZL2	STABLE
ENSG00000185527	34	5	2.6717	2.14E-05	0.00048609	0.915820232	0.140828748	phosphodiesterase 6G [Source:HGNC Symbol;Acc:HGNC:8789]	PDE6G	UP
ENSG00000258704	72	21	1.7074	2.16E-05	0.00048943	0.560619193	0.170979781	SRP54 antisense RNA 1 [Source:HGNC Symbol;Acc:HGNC:50643]	SRP54-AS1	UP
ENSG00000125730	72	21	1.7074	2.16E-05	0.00048943	0.183434871	0.055944667	complement C3 [Source:HGNC Symbol;Acc:HGNC:1318]	C3	UP
ENSG00000185332	39	7	2.3934	2.16E-05	0.00048987	0.303188494	0.056903129	TMEM105 long non-coding RNA [Source:HGNC Symbol;Acc:HGNC:26794]	TMEM105	UP
ENSG00000177822	181	356	-1.0398	2.17E-05	0.00049105	0.85815119	1.764920829	TENM3 antisense RNA 1 [Source:HGNC Symbol;Acc:HGNC:28076]	TENM3-AS1	DOWN
ENSG00000172638	55	14	1.9004	2.19E-05	0.00049606	0.300576973	0.08000388	EGF containing fibulin extracellular matrix protein 2 [Source:HGNC Symbol;Acc:HGNC:3219]	EFEMP2	UP
ENSG00000149554	2030	3596	-0.8893	2.21E-05	0.0004985	10.69186451	19.80464618	checkpoint kinase 1 [Source:HGNC Symbol;Acc:HGNC:1925]	CHEK1	STABLE
ENSG00000064042	152	303	-1.059	2.23E-05	0.00050405	0.412742533	0.860336329	LIM and calponin homology domains 1 [Source:HGNC Symbol;Acc:HGNC:29191]	LIMCH1	DOWN
ENSG00000229808	46	10	2.1237	2.24E-05	0.00050489	0.994692623	0.226110672	proteasome (prosome, macropain) activator subunit 3 (PA28 gamma; Ki) pseudogene	-	UP
ENSG00000176928	79	24	1.6494	2.25E-05	0.00050725	0.396004264	0.125798079	glucosaminyl (N-acetyl) transferase 4 [Source:HGNC Symbol;Acc:HGNC:17973]	GCNT4	UP
ENSG00000138107	1915	3392	-0.8892	2.26E-05	0.00050842	12.13373564	22.47354532	actin related protein 1A [Source:HGNC Symbol;Acc:HGNC:167]	ACTR1A	STABLE
ENSG00000101911	1497	2660	-0.8937	2.26E-05	0.00050898	16.00932326	29.745605	phosphoribosyl pyrophosphate synthetase 2 [Source:HGNC Symbol;Acc:HGNC:9465]	PRPS2	STABLE
ENSG00000026508	27	77	-1.5718	2.27E-05	0.00051029	0.079699716	0.237669653	CD44 molecule (Indian blood group) [Source:HGNC Symbol;Acc:HGNC:1681]	CD44	DOWN
ENSG00000113721	97	33	1.4877	2.27E-05	0.00051045	0.400980444	0.142644619	platelet derived growth factor receptor beta [Source:HGNC Symbol;Acc:HGNC:8804]	PDGFRB	UP
ENSG00000170264	447	823	-0.9448	2.28E-05	0.00051167	2.50745055	4.827415552	FAM161 centrosomal protein A [Source:HGNC Symbol;Acc:HGNC:25808]	FAM161A	STABLE
ENSG00000152380	91	30	1.5327	2.29E-05	0.00051449	0.863308677	0.297602082	family with sequence similarity 151 member B [Source:HGNC Symbol;Acc:HGNC:33716]	FAM151B	UP
ENSG00000079215	505	242	0.9965	2.29E-05	0.00051449	0.701694696	0.351610777	solute carrier family 1 member 3 [Source:HGNC Symbol;Acc:HGNC:10941]	SLC1A3	STABLE
ENSG00000160161	87	28	1.567	2.29E-05	0.00051449	0.588543	0.198064651	cartilage intermediate layer protein 2 [Source:HGNC Symbol;Acc:HGNC:24213]	CILP2	UP
ENSG00000230091	57	15	1.8531	2.32E-05	0.00052017	0.535756381	0.147425888	TMEM254 antisense RNA 1 [Source:HGNC Symbol;Acc:HGNC:27340]	TMEM254-AS1	UP
ENSG00000249348	253	112	1.1104	2.41E-05	0.00054022	2.143074111	0.99202973	UGDH antisense RNA 1 [Source:HGNC Symbol;Acc:HGNC:40601]	UGDH-AS1	UP
ENSG00000138658	492	899	-0.9339	2.48E-05	0.00055414	1.594138298	3.045864511	zinc finger GRF-type containing 1 [Source:HGNC Symbol;Acc:HGNC:25654]	ZGRF1	STABLE
ENSG00000065060	5870	3057	0.8768	2.55E-05	0.00056952	18.09704902	9.854965235	bridge-like lipid transfer protein family member 3A [Source:HGNC Symbol;Acc:HGNC:21216]	BLTP3A	STABLE
ENSG00000166788	655	1182	-0.9159	2.57E-05	0.00057397	6.301074073	11.88996997	serum amyloid A like 1 [Source:HGNC Symbol;Acc:HGNC:25158]	SAAL1	STABLE
ENSG00000213399	21	1	4.1703	2.60E-05	0.00057922	0.781072852	0.038892176	ribosomal protein S2 pseudogene 17 [Source:HGNC Symbol;Acc:HGNC:35764]	RPS2P17	UP
ENSG00000232303	21	1	4.1703	2.60E-05	0.00057922	0.632676988	0.03150306	DNA fragmentation factor subunit beta pseudogene 1 [Source:HGNC Symbol;Acc:HGNC:49815]	DFFBP1	UP
ENSG00000230183	21	1	4.1703	2.60E-05	0.00057922	0.423659898	0.021095414	CNOT6L pseudogene 1 [Source:HGNC Symbol;Acc:HGNC:32355]	CNOT6LP1	UP
ENSG00000188603	21	1	4.1703	2.60E-05	0.00057922	0.06311941	0.003142922	CLN3 lysosomal/endosomal transmembrane protein, battenin [Source:HGNC Symbol;Acc:HGNC:2074]	CLN3	UP
ENSG00000145979	282	531	-0.9771	2.60E-05	0.00057961	1.002112436	1.973112557	TBC1 domain family member 7 [Source:HGNC Symbol;Acc:HGNC:21066]	TBC1D7	STABLE
ENSG00000115648	221	424	-1.004	2.63E-05	0.00058392	0.876711567	1.758815627	melanophilin [Source:HGNC Symbol;Acc:HGNC:29643]	MLPH	DOWN
ENSG00000132386	139	280	-1.0741	2.62E-05	0.00058392	1.37116288	2.888166823	serpin family F member 1 [Source:HGNC Symbol;Acc:HGNC:8824]	SERPINF1	DOWN
ENSG00000179023	212	92	1.1389	2.69E-05	0.00059798	1.23942464	0.562421726	kelch domain containing 7A [Source:HGNC Symbol;Acc:HGNC:26791]	KLHDC7A	UP
ENSG00000278997	36	6	2.4966	2.71E-05	0.0006013	0.78074467	0.136065422	TEC	-	UP
ENSG00000177483	36	6	2.4966	2.71E-05	0.0006013	0.175535254	0.030591664	RNA binding motif protein 44 [Source:HGNC Symbol;Acc:HGNC:24756]	RBM44	UP
ENSG00000138821	441	807	-0.936	2.71E-05	0.0006013	1.533506979	2.934341788	solute carrier family 39 member 8 [Source:HGNC Symbol;Acc:HGNC:20862]	SLC39A8	STABLE
ENSG00000198576	6	34	-2.5417	2.71E-05	0.0006013	0.059127562	0.350354445	activity regulated cytoskeleton associated protein [Source:HGNC Symbol;Acc:HGNC:648]	ARC	DOWN
ENSG00000167553	5750	10043	-0.869	2.73E-05	0.00060398	38.07703012	69.54224101	tubulin alpha 1c [Source:HGNC Symbol;Acc:HGNC:20768]	TUBA1C	STABLE
ENSG00000245888	102	36	1.435	2.76E-05	0.0006111	0.795891392	0.293728531	NSMCE1 divergent transcript [Source:HGNC Symbol;Acc:HGNC:51368]	NSMCE1-DT	UP
ENSG00000067167	15816	8302	0.8654	2.82E-05	0.00062457	112.9241673	61.9816261	translocation associated membrane protein 1 [Source:HGNC Symbol;Acc:HGNC:20568]	TRAM1	STABLE
ENSG00000115687	693	1243	-0.9072	2.85E-05	0.00062495	1.916539658	3.594559698	PAS domain containing serine/threonine kinase [Source:HGNC Symbol;Acc:HGNC:17270]	PASK	STABLE
ENSG00000127249	17	0	7.0664	2.86E-05	0.00062495	0.05578678	0	ATPase 13A4 [Source:HGNC Symbol;Acc:HGNC:25422]	ATP13A4	UP
ENSG00000144852	17	0	7.0664	2.86E-05	0.00062495	0.093147237	0	nuclear receptor subfamily 1 group I member 2 [Source:HGNC Symbol;Acc:HGNC:7968]	NR1I2	UP
ENSG00000280890	17	0	7.0664	2.86E-05	0.00062495	0.170490166	0	EGFR long non-coding downstream RNA [Source:HGNC Symbol;Acc:HGNC:49511]	ELDR	UP
ENSG00000150783	0	17	-7.1304	2.86E-05	0.00062495	0	0.455126239	testis expressed 12 [Source:HGNC Symbol;Acc:HGNC:11734]	TEX12	DOWN
ENSG00000234382	27	3	3.0547	2.85E-05	0.00062495	1.266072437	0.147097754	acyl-CoA synthetase medium-chain family member 1 (ACSM1) pseudogene	-	UP
ENSG00000107593	17	0	7.0664	2.86E-05	0.00062495	0.176057436	0	polycystin 2 like 1, transient receptor potential cation channel [Source:HGNC Symbol;Acc:HGNC:9011]	PKD2L1	UP
ENSG00000228573	17	0	7.0664	2.86E-05	0.00062495	1.219979506	0	novel transcript	-	UP
ENSG00000100908	0	17	-7.1304	2.86E-05	0.00062495	0	0.32954458	ER membrane protein complex subunit 9 [Source:HGNC Symbol;Acc:HGNC:20273]	EMC9	DOWN
ENSG00000222640	17	0	7.0664	2.86E-05	0.00062495	2.545236431	0	RNA, U2 small nuclear 51, pseudogene [Source:HGNC Symbol;Acc:HGNC:48544]	RNU2-51P	UP
ENSG00000174442	1645	2897	-0.8808	2.84E-05	0.00062495	10.00184369	18.41843189	zwilch kinetochore protein [Source:HGNC Symbol;Acc:HGNC:25468]	ZWILCH	STABLE
ENSG00000224888	27	3	3.0547	2.85E-05	0.00062495	0.166012	0.01928799	novel transcript, antisense to FAM38A	-	UP
ENSG00000200257	17	0	7.0664	2.86E-05	0.00062495	4.821265162	0	RNA, U6 small nuclear 97, pseudogene [Source:HGNC Symbol;Acc:HGNC:47060]	RNU6-97P	UP
ENSG00000141255	17	0	7.0664	2.86E-05	0.00062495	0.175318733	0	spermatogenesis associated 22 [Source:HGNC Symbol;Acc:HGNC:30705]	SPATA22	UP
ENSG00000227431	0	17	-7.1304	2.86E-05	0.00062495	0	0.771037393	CSE1L divergent transcript [Source:HGNC Symbol;Acc:HGNC:51232]	CSE1L-DT	DOWN
ENSG00000174788	3	27	-3.1807	2.85E-05	0.00062495	0.1149148	1.081455045	Purkinje cell protein 2 [Source:HGNC Symbol;Acc:HGNC:30209]	PCP2	DOWN
ENSG00000176472	27	3	3.0547	2.85E-05	0.00062495	0.245941805	0.028574579	zinc finger protein 575 [Source:HGNC Symbol;Acc:HGNC:27606]	ZNF575	UP
ENSG00000236670	17	0	7.0664	2.86E-05	0.00062495	0.388390067	0	keratin 18 pseudogene 5 [Source:HGNC Symbol;Acc:HGNC:19259]	KRT18P5	UP
ENSG00000288904	13	50	-1.9972	2.89E-05	0.00062923	0.254434228	1.023274576	novel transcript	-	DOWN
ENSG00000285672	52	13	1.9256	2.89E-05	0.00062923	1.275981305	0.33356027	novel transcript	-	UP
ENSG00000151150	336	156	1.0419	2.89E-05	0.00063096	0.383672177	0.186266873	ankyrin 3 [Source:HGNC Symbol;Acc:HGNC:494]	ANK3	UP
ENSG00000110446	75	23	1.6357	2.90E-05	0.00063244	0.318334998	0.102080069	solute carrier family 15 member 3 [Source:HGNC Symbol;Acc:HGNC:18068]	SLC15A3	UP
ENSG00000233328	9	41	-2.236	2.91E-05	0.00063339	0.627548907	2.989364833	profilin 1 pseudogene 1 [Source:HGNC Symbol;Acc:HGNC:42989]	PFN1P1	DOWN
ENSG00000280332	43	9	2.1768	2.91E-05	0.00063339	0.634455398	0.138856159	TEC	-	UP
ENSG00000182809	26	75	-1.5881	2.92E-05	0.00063472	0.184121192	0.55536907	cysteine rich protein 2 [Source:HGNC Symbol;Acc:HGNC:2361]	CRIP2	DOWN
ENSG00000223764	24	2	3.4426	2.95E-05	0.00063661	0.170490166	0.014856212	long intergenic non-protein coding RNA 2593 [Source:HGNC Symbol;Acc:HGNC:53933]	LINC02593	UP
ENSG00000291138	24	2	3.4426	2.95E-05	0.00063661	0.326510686	0.028451564	novel transcript	-	UP
ENSG00000132164	2	24	-3.5673	2.95E-05	0.00063661	0.008830778	0.110807769	solute carrier family 6 member 11 [Source:HGNC Symbol;Acc:HGNC:11044]	SLC6A11	DOWN
ENSG00000109270	3711	1934	0.8758	2.94E-05	0.00063661	26.28607054	14.32455637	late endosomal/lysosomal adaptor, MAPK and MTOR activator 3 [Source:HGNC Symbol;Acc:HGNC:15606]	LAMTOR3	STABLE
ENSG00000153292	24	2	3.4426	2.95E-05	0.00063661	0.057165079	0.004981264	adhesion G protein-coupled receptor F1 [Source:HGNC Symbol;Acc:HGNC:18990]	ADGRF1	UP
ENSG00000074935	2263	1171	0.886	2.94E-05	0.00063661	9.418192368	5.096005571	tubulin epsilon 1 [Source:HGNC Symbol;Acc:HGNC:20775]	TUBE1	STABLE
ENSG00000288056	24	2	3.4426	2.95E-05	0.00063661	0.407527442	0.035511221	novel transcript	-	UP
ENSG00000277027	24	2	3.4426	2.95E-05	0.00063661	2.681345331	0.233647695	RNA component of mitochondrial RNA processing endoribonuclease [Source:HGNC Symbol;Acc:HGNC:10031]	RMRP	UP
ENSG00000172382	24	2	3.4426	2.95E-05	0.00063661	0.119573508	0.010419424	serine protease 27 [Source:HGNC Symbol;Acc:HGNC:15475]	PRSS27	UP
ENSG00000125998	24	2	3.4426	2.95E-05	0.00063661	0.223374934	0.019464497	family with sequence similarity 83 member C [Source:HGNC Symbol;Acc:HGNC:16121]	FAM83C	UP
ENSG00000221916	2	24	-3.5673	2.95E-05	0.00063661	0.079500805	0.997568595	chromosome 19 open reading frame 73 [Source:HGNC Symbol;Acc:HGNC:25534]	C19orf73	DOWN
ENSG00000176142	3346	1742	0.8772	2.96E-05	0.00063769	16.82113452	9.157301097	transmembrane protein 39A [Source:HGNC Symbol;Acc:HGNC:25600]	TMEM39A	STABLE
ENSG00000047634	2609	4566	-0.8718	2.96E-05	0.00063769	13.9988957	25.61802245	Scm polycomb group protein like 1 [Source:HGNC Symbol;Acc:HGNC:10580]	SCML1	STABLE
ENSG00000173702	13286	6982	0.8638	2.97E-05	0.00063926	111.994254	61.54196144	mucin 13, cell surface associated [Source:HGNC Symbol;Acc:HGNC:7511]	MUC13	STABLE
ENSG00000164603	586	287	0.9651	3.00E-05	0.00064614	4.218684892	2.160485543	base methyltransferase of 25S rRNA 2 homolog [Source:HGNC Symbol;Acc:HGNC:26475]	BMT2	STABLE
ENSG00000121957	648	1162	-0.9068	3.07E-05	0.00065957	0.976229927	1.830514763	G protein signaling modulator 2 [Source:HGNC Symbol;Acc:HGNC:29501]	GPSM2	STABLE
ENSG00000109881	534	965	-0.9179	3.12E-05	0.00067143	5.079078514	9.597563162	coiled-coil domain containing 34 [Source:HGNC Symbol;Acc:HGNC:25079]	CCDC34	STABLE
ENSG00000142961	885	446	0.924	3.16E-05	0.00067756	4.475805349	2.358591751	MOB kinase activator 3C [Source:HGNC Symbol;Acc:HGNC:29800]	MOB3C	STABLE
ENSG00000116016	460	836	-0.9261	3.17E-05	0.00067981	1.860870576	3.536344866	endothelial PAS domain protein 1 [Source:HGNC Symbol;Acc:HGNC:3374]	EPAS1	STABLE
ENSG00000149636	612	1099	-0.9089	3.19E-05	0.00068403	6.590294547	12.37488273	DSN1 component of MIS12 kinetochore complex [Source:HGNC Symbol;Acc:HGNC:16165]	DSN1	STABLE
ENSG00000112759	871	1546	-0.8921	3.20E-05	0.00068634	5.977191627	11.09375346	solute carrier family 29 member 1 (Augustine blood group) [Source:HGNC Symbol;Acc:HGNC:11003]	SLC29A1	STABLE
ENSG00000198590	45	10	2.0921	3.25E-05	0.00069487	0.148066258	0.034405952	APRG1 tumor suppressor candidate [Source:HGNC Symbol;Acc:HGNC:24082]	APRG1	UP
ENSG00000107147	45	10	2.0921	3.25E-05	0.00069487	0.085124804	0.019780333	potassium sodium-activated channel subfamily T member 1 [Source:HGNC Symbol;Acc:HGNC:18865]	KCNT1	UP
ENSG00000205955	38	7	2.356	3.27E-05	0.00069939	0.51131494	0.098490178	heat shock protein 90 alpha family class A member 5, pseudogene [Source:HGNC Symbol;Acc:HGNC:32535]	HSP90AA5P	UP
ENSG00000044459	540	973	-0.9137	3.30E-05	0.00070521	1.43955091	2.712289889	centlein [Source:HGNC Symbol;Acc:HGNC:23432]	CNTLN	STABLE
ENSG00000087589	273	124	1.0734	3.31E-05	0.00070594	1.588181465	0.754308771	Cas scaffold protein family member 4 [Source:HGNC Symbol;Acc:HGNC:15878]	CASS4	UP
ENSG00000231890	105	38	1.399	3.33E-05	0.00071017	0.467959181	0.177089277	DARS1 antisense RNA 1 [Source:HGNC Symbol;Acc:HGNC:40170]	DARS1-AS1	UP
ENSG00000240710	33	5	2.6288	3.36E-05	0.00071474	1.425078119	0.225779617	novel transcript	-	UP
ENSG00000008869	1581	814	0.8932	3.35E-05	0.00071474	5.660509425	3.047460247	HEAT repeat containing 5B [Source:HGNC Symbol;Acc:HGNC:29273]	HEATR5B	STABLE
ENSG00000134940	33	5	2.6288	3.36E-05	0.00071474	0.495837165	0.078557045	acrosomal vesicle protein 1 [Source:HGNC Symbol;Acc:HGNC:127]	ACRV1	UP
ENSG00000267680	598	295	0.9547	3.39E-05	0.00072226	2.490523805	1.284699412	zinc finger protein 224 [Source:HGNC Symbol;Acc:HGNC:13017]	ZNF224	STABLE
ENSG00000144214	142	57	1.2507	3.43E-05	0.00072945	3.759660149	1.578065759	lysozyme g1 [Source:HGNC Symbol;Acc:HGNC:27014]	LYG1	UP
ENSG00000149243	142	57	1.2507	3.43E-05	0.00072945	0.80497048	0.337875313	kelch like family member 35 [Source:HGNC Symbol;Acc:HGNC:26597]	KLHL35	UP
ENSG00000289028	157	64	1.2286	3.43E-05	0.00072969	3.524112166	1.502173307	novel transcript, antisense to TARSL2	-	UP
ENSG00000224738	18	58	-1.7453	3.45E-05	0.00073192	0.348363763	1.173757711	novel transcript, antisense to TRIM37 and SKA2	-	DOWN
ENSG00000163686	1169	2055	-0.8782	3.52E-05	0.00074685	9.677075388	17.78817673	abhydrolase domain containing 6, acylglycerol lipase [Source:HGNC Symbol;Acc:HGNC:21398]	ABHD6	STABLE
ENSG00000269416	48	116	-1.3351	3.55E-05	0.00075269	0.343212202	0.867300243	long intergenic non-protein coding RNA 1224 [Source:HGNC Symbol;Acc:HGNC:49676]	LINC01224	DOWN
ENSG00000139292	1013	1785	-0.8816	3.57E-05	0.00075554	5.720511396	10.54031588	leucine rich repeat containing G protein-coupled receptor 5 [Source:HGNC Symbol;Acc:HGNC:4504]	LGR5	STABLE
ENSG00000133739	1001	1764	-0.8817	3.58E-05	0.00075881	5.903677951	10.87870395	leucine rich repeat and coiled-coil centrosomal protein 1 [Source:HGNC Symbol;Acc:HGNC:29373]	LRRCC1	STABLE
ENSG00000182489	34	89	-1.4493	3.59E-05	0.00076055	0.297397139	0.814025243	XK related X-linked [Source:HGNC Symbol;Acc:HGNC:29845]	XKRX	DOWN
ENSG00000184602	748	1328	-0.8924	3.62E-05	0.00076543	6.759224688	12.54825561	stannin [Source:HGNC Symbol;Acc:HGNC:11149]	SNN	STABLE
ENSG00000124795	10297	17784	-0.8528	3.63E-05	0.00076793	41.89652939	75.66356184	DEK proto-oncogene [Source:HGNC Symbol;Acc:HGNC:2768]	DEK	STABLE
ENSG00000248866	66	19	1.7256	3.67E-05	0.00077534	1.857496861	0.559149254	USP46 divergent transcript [Source:HGNC Symbol;Acc:HGNC:43991]	USP46-DT	UP
ENSG00000276966	66	19	1.7256	3.67E-05	0.00077534	4.724894927	1.422301987	H4 clustered histone 5 [Source:HGNC Symbol;Acc:HGNC:4790]	H4C5	UP
ENSG00000179403	135	269	-1.0583	3.69E-05	0.00077729	0.786139746	1.637978746	von Willebrand factor A domain containing 1 [Source:HGNC Symbol;Acc:HGNC:30910]	VWA1	DOWN
ENSG00000152127	3885	6727	-0.8564	3.75E-05	0.00078942	13.07327926	23.67036414	alpha-1,6-mannosylglycoprotein 6-beta-N-acetylglucosaminyltransferase [Source:HGNC Symbol;Acc:HGNC:7049]	MGAT5	STABLE
ENSG00000280007	200	87	1.1354	3.77E-05	0.00079304	0.289221403	0.131555703	novel transcript, antisense to TUBA8	-	UP
ENSG00000179958	784	1388	-0.8884	3.78E-05	0.00079568	14.78511645	27.37084147	dCTP pyrophosphatase 1 [Source:HGNC Symbol;Acc:HGNC:28777]	DCTPP1	STABLE
ENSG00000213551	505	909	-0.9122	3.78E-05	0.00079585	4.628611968	8.711907895	DnaJ heat shock protein family (Hsp40) member C9 [Source:HGNC Symbol;Acc:HGNC:19123]	DNAJC9	STABLE
ENSG00000255337	8	38	-2.2941	3.79E-05	0.00079715	0.340980331	1.693608146	TMEM123 divergent transcript [Source:HGNC Symbol;Acc:HGNC:55502]	TMEM123-DT	DOWN
ENSG00000127578	40	8	2.2402	3.79E-05	0.00079715	0.241810196	0.050570192	WAP, follistatin/kazal, immunoglobulin, kunitz and netrin domain containing 1 [Source:HGNC Symbol;Acc:HGNC:30912]	WFIKKN1	UP
ENSG00000234492	49	12	1.9545	3.82E-05	0.00080118	0.263442423	0.067462258	RPL34 divergent transcript [Source:HGNC Symbol;Acc:HGNC:26749]	RPL34-DT	UP
ENSG00000224281	12	47	-2.0225	3.82E-05	0.00080118	0.112611385	0.461199586	SLC25A5 antisense RNA 1 [Source:HGNC Symbol;Acc:HGNC:43438]	SLC25A5-AS1	DOWN
ENSG00000132510	2439	1276	0.8702	3.90E-05	0.00081741	9.731847115	5.323829617	lysine demethylase 6B [Source:HGNC Symbol;Acc:HGNC:29012]	KDM6B	STABLE
ENSG00000172667	8467	4483	0.853	3.92E-05	0.00082044	22.10412994	12.23777884	zinc finger matrin-type 3 [Source:HGNC Symbol;Acc:HGNC:29983]	ZMAT3	STABLE
ENSG00000229419	207	91	1.1202	3.94E-05	0.00082394	0.979689236	0.450349183	RALGAPA1 pseudogene 1 [Source:HGNC Symbol;Acc:HGNC:23203]	RALGAPA1P1	UP
ENSG00000173821	17869	9489	0.8487	3.97E-05	0.00082967	18.43321757	10.23555375	ring finger protein 213 [Source:HGNC Symbol;Acc:HGNC:14539]	RNF213	STABLE
ENSG00000099250	1842	3203	-0.8625	3.98E-05	0.00083203	4.715276783	8.573625306	neuropilin 1 [Source:HGNC Symbol;Acc:HGNC:8004]	NRP1	STABLE
ENSG00000186376	950	484	0.9083	4.00E-05	0.00083552	4.097697968	2.182989752	zinc finger protein 75D [Source:HGNC Symbol;Acc:HGNC:13145]	ZNF75D	STABLE
ENSG00000287502	30	4	2.8052	4.05E-05	0.00084407	1.866759407	0.260265787	novel transcript	-	UP
ENSG00000271553	30	4	2.8052	4.05E-05	0.00084407	0.794294398	0.110741457	novel transcript	-	UP
ENSG00000236554	30	4	2.8052	4.05E-05	0.00084407	0.677522174	0.094460936	ASNS pseudogene 3 [Source:HGNC Symbol;Acc:HGNC:39399]	ASNSP3	UP
ENSG00000171217	13	49	-1.9682	4.05E-05	0.00084504	0.317148372	1.249986179	claudin 20 [Source:HGNC Symbol;Acc:HGNC:2042]	CLDN20	DOWN
ENSG00000157873	104	38	1.3852	4.10E-05	0.000853	0.493636797	0.188602645	TNF receptor superfamily member 14 [Source:HGNC Symbol;Acc:HGNC:11912]	TNFRSF14	UP
ENSG00000279443	287	133	1.0445	4.15E-05	0.00086383	4.063853677	1.969236164	TEC	-	UP
ENSG00000232732	6	33	-2.4988	4.17E-05	0.00086465	0.0257559	0.148125361	novel transcript	-	DOWN
ENSG00000145198	35	6	2.4561	4.17E-05	0.00086465	0.174732219	0.031321763	von Willebrand factor A domain containing 5B2 [Source:HGNC Symbol;Acc:HGNC:25144]	VWA5B2	UP
ENSG00000236184	6	33	-2.4988	4.17E-05	0.00086465	0.209678663	1.205887866	transcription elongation factor A1 pseudogene 4 [Source:HGNC Symbol;Acc:HGNC:31091]	TCEA1P4	DOWN
ENSG00000256377	35	6	2.4561	4.17E-05	0.00086465	0.663870066	0.119002556	MRPS35 divergent transcript [Source:HGNC Symbol;Acc:HGNC:55490]	MRPS35-DT	UP
ENSG00000103154	35	6	2.4561	4.17E-05	0.00086465	0.354992418	0.063634448	N-terminal EF-hand calcium binding protein 2 [Source:HGNC Symbol;Acc:HGNC:23746]	NECAB2	UP
ENSG00000161544	35	6	2.4561	4.17E-05	0.00086465	0.374979278	0.067217208	cytoglobin [Source:HGNC Symbol;Acc:HGNC:16505]	CYGB	UP
ENSG00000110080	271	503	-0.9563	4.18E-05	0.00086614	1.340672665	2.602024882	ST3 beta-galactoside alpha-2,3-sialyltransferase 4 [Source:HGNC Symbol;Acc:HGNC:10864]	ST3GAL4	STABLE
ENSG00000164591	53	14	1.8471	4.26E-05	0.00088095	0.266716316	0.073670183	myozenin 3 [Source:HGNC Symbol;Acc:HGNC:18565]	MYOZ3	UP
ENSG00000119125	1347	2347	-0.8654	4.26E-05	0.00088095	5.026504778	9.158020046	guanine deaminase [Source:HGNC Symbol;Acc:HGNC:4212]	GDA	STABLE
ENSG00000178718	132	262	-1.0527	4.26E-05	0.00088102	1.653211643	3.431198249	ribonuclease P and MRP subunit p25 [Source:HGNC Symbol;Acc:HGNC:30361]	RPP25	DOWN
ENSG00000059915	42	9	2.1429	4.28E-05	0.00088372	0.207188751	0.04642473	pleckstrin and Sec7 domain containing [Source:HGNC Symbol;Acc:HGNC:9507]	PSD	UP
ENSG00000113161	5609	2972	0.8519	4.30E-05	0.00088797	16.33939018	9.05293089	3-hydroxy-3-methylglutaryl-CoA reductase [Source:HGNC Symbol;Acc:HGNC:5006]	HMGCR	STABLE
ENSG00000248508	602	300	0.9401	4.30E-05	0.00088797	3.284474432	1.711514746	SRP14 divergent transcript [Source:HGNC Symbol;Acc:HGNC:48619]	SRP14-DT	STABLE
ENSG00000124225	1184	610	0.8922	4.31E-05	0.00088797	6.092435727	3.282154987	prostate transmembrane protein, androgen induced 1 [Source:HGNC Symbol;Acc:HGNC:14107]	PMEPA1	STABLE
ENSG00000178295	1529	2657	-0.8616	4.35E-05	0.0008975	3.811489783	6.925782126	GEN1 Holliday junction 5' flap endonuclease [Source:HGNC Symbol;Acc:HGNC:26881]	GEN1	STABLE
ENSG00000100350	591	1052	-0.8962	4.36E-05	0.00089849	2.347034603	4.368554395	FAD dependent oxidoreductase domain containing 2 [Source:HGNC Symbol;Acc:HGNC:26264]	FOXRED2	STABLE
ENSG00000115425	163	315	-1.0143	4.40E-05	0.00090607	1.504271645	3.039759434	peroxisomal trans-2-enoyl-CoA reductase [Source:HGNC Symbol;Acc:HGNC:18281]	PECR	DOWN
ENSG00000131944	146	287	-1.0388	4.42E-05	0.00090888	1.574493821	3.236383645	FA core complex associated protein 24 [Source:HGNC Symbol;Acc:HGNC:28467]	FAAP24	DOWN
ENSG00000186603	139	274	-1.0428	4.55E-05	0.00093479	2.25758646	4.653397481	4-hydroxyphenylpyruvate dioxygenase like [Source:HGNC Symbol;Acc:HGNC:28242]	HPDL	DOWN
ENSG00000187123	238	443	-0.9604	4.58E-05	0.00093725	1.41157492	2.74739244	LY6/PLAUR domain containing 6 [Source:HGNC Symbol;Acc:HGNC:28751]	LYPD6	STABLE
ENSG00000180044	1	20	-4.2216	4.58E-05	0.00093725	0.01056404	0.22092762	chromosome 3 open reading frame 80 [Source:HGNC Symbol;Acc:HGNC:40048]	C3orf80	DOWN
ENSG00000139174	20	1	4.1004	4.58E-05	0.00093725	0.071737319	0.003750638	prickle planar cell polarity protein 1 [Source:HGNC Symbol;Acc:HGNC:17019]	PRICKLE1	UP
ENSG00000256039	20	1	4.1004	4.58E-05	0.00093725	0.244364529	0.012776096	long intergenic non-protein coding RNA 2446 [Source:HGNC Symbol;Acc:HGNC:53378]	LINC02446	UP
ENSG00000154099	90	31	1.4696	4.57E-05	0.00093725	0.341067953	0.12284291	dynein axonemal assembly factor 1 [Source:HGNC Symbol;Acc:HGNC:30539]	DNAAF1	UP
ENSG00000108852	237	443	-0.9665	4.58E-05	0.00093725	1.151798859	2.25124116	MAGUK p55 scaffold protein 2 [Source:HGNC Symbol;Acc:HGNC:7220]	MPP2	STABLE
ENSG00000232333	20	1	4.1004	4.58E-05	0.00093725	1.26859349	0.066325797	RPS27A pseudogene 2 [Source:HGNC Symbol;Acc:HGNC:16572]	RPS27AP2	UP
ENSG00000181638	442	216	0.9682	4.64E-05	0.0009492	1.886642691	0.964075698	ZFP41 zinc finger protein [Source:HGNC Symbol;Acc:HGNC:26786]	ZFP41	STABLE
ENSG00000288988	3	26	-3.1265	4.68E-05	0.00095261	0.040514833	0.367160663	novel transcript, antisense to DOCK3	-	DOWN
ENSG00000288888	26	3	3.0005	4.68E-05	0.00095261	0.73384188	0.088540179	novel transcript, antisense to CCNI	-	UP
ENSG00000283064	26	3	3.0005	4.68E-05	0.00095261	0.485972601	0.058634022	novel transcript, antisense to HIST1H2BD	-	UP
ENSG00000112715	3106	1641	0.856	4.68E-05	0.00095261	6.348197946	3.507095452	vascular endothelial growth factor A [Source:HGNC Symbol;Acc:HGNC:12680]	VEGFA	STABLE
ENSG00000182798	3	26	-3.1265	4.68E-05	0.00095261	0.054925137	0.497752259	MAGE family member B17 [Source:HGNC Symbol;Acc:HGNC:17418]	MAGEB17	DOWN
ENSG00000230397	26	3	3.0005	4.68E-05	0.00095261	2.938179175	0.354499951	serine palmitoyltransferase long chain base subunit 1 pseudogene 1 [Source:HGNC Symbol;Acc:HGNC:39668]	SPTLC1P1	UP
ENSG00000189129	26	3	3.0005	4.68E-05	0.00095261	0.618439326	0.074616522	placenta associated 9 [Source:HGNC Symbol;Acc:HGNC:19255]	PLAC9	UP
ENSG00000279923	44	10	2.0598	4.71E-05	0.00095687	0.995987061	0.236696053	tec	-	UP
ENSG00000288833	10	42	-2.1207	4.71E-05	0.00095687	0.295539064	1.297938697	novel transcript	-	DOWN
ENSG00000172346	10	42	-2.1207	4.71E-05	0.00095687	0.098217778	0.43134959	cold shock domain containing C2 [Source:HGNC Symbol;Acc:HGNC:30359]	CSDC2	DOWN
ENSG00000131470	259	479	-0.9511	4.77E-05	0.00096846	2.963209017	5.730440825	PSMC3 interacting protein [Source:HGNC Symbol;Acc:HGNC:17928]	PSMC3IP	STABLE
ENSG00000088340	1013	521	0.8947	4.79E-05	0.00097313	2.921219302	1.571022611	fer-1 like family member 4 (pseudogene) [Source:HGNC Symbol;Acc:HGNC:15801]	FER1L4	STABLE
ENSG00000273723	97	201	-1.1145	4.80E-05	0.00097381	2.76959871	6.0011042	SUGT1 divergent transcript [Source:HGNC Symbol;Acc:HGNC:54809]	SUGT1-DT	DOWN
ENSG00000039600	151	62	1.2182	4.87E-05	0.00098769	1.276501747	0.548057533	SRY-box transcription factor 30 [Source:HGNC Symbol;Acc:HGNC:30635]	SOX30	UP
ENSG00000213199	138	56	1.2349	4.88E-05	0.00098835	1.481179844	0.628502096	acid sensing ion channel subunit 3 [Source:HGNC Symbol;Acc:HGNC:101]	ASIC3	UP
ENSG00000154240	59	132	-1.2244	4.88E-05	0.00098835	0.132444868	0.309846825	centrosomal protein 112 [Source:HGNC Symbol;Acc:HGNC:28514]	CEP112	DOWN
ENSG00000196632	65	19	1.7036	4.89E-05	0.00099031	0.167540148	0.051209335	WNK lysine deficient protein kinase 3 [Source:HGNC Symbol;Acc:HGNC:14543]	WNK3	UP
ENSG00000102678	26	73	-1.5491	4.91E-05	0.00099298	0.158149054	0.464307937	fibroblast growth factor 9 [Source:HGNC Symbol;Acc:HGNC:3687]	FGF9	DOWN
ENSG00000156011	286	524	-0.9377	4.92E-05	0.00099466	0.554056644	1.061474138	pleckstrin and Sec7 domain containing 3 [Source:HGNC Symbol;Acc:HGNC:19093]	PSD3	STABLE
ENSG00000114124	37	7	2.3177	4.94E-05	0.00099714	0.167045393	0.033046146	G protein-coupled receptor kinase 7 [Source:HGNC Symbol;Acc:HGNC:17031]	GRK7	UP
ENSG00000099866	37	7	2.3177	4.94E-05	0.00099714	0.444886893	0.088010791	mucosal vascular addressin cell adhesion molecule 1 [Source:HGNC Symbol;Acc:HGNC:6765]	MADCAM1	UP
ENSG00000225568	2	23	-3.5063	5.00E-05	0.0010026	0.071415977	0.858782568	pseudogene similar to part of SUMO-1 activating enzyme subunit 2 (UBA2)	-	DOWN
ENSG00000136535	23	2	3.3816	5.00E-05	0.0010026	0.072191164	0.006564115	T-box brain transcription factor 1 [Source:HGNC Symbol;Acc:HGNC:11590]	TBR1	UP
ENSG00000185304	23	2	3.3816	5.00E-05	0.0010026	0.099323626	0.009031185	RANBP2 like and GRIP domain containing 2 [Source:HGNC Symbol;Acc:HGNC:32415]	RGPD2	UP
ENSG00000249476	23	2	3.3816	5.00E-05	0.0010026	0.115725071	0.010522516	novel transcript	-	UP
ENSG00000253671	2	23	-3.5063	5.00E-05	0.0010026	0.014159769	0.1702723	novel transcript	-	DOWN
ENSG00000288850	2	23	-3.5063	5.00E-05	0.0010026	0.074294203	0.893393453	novel transcript	-	DOWN
ENSG00000182327	23	2	3.3816	5.00E-05	0.0010026	0.557420188	0.050684463	glycolipid transfer protein domain containing 2 [Source:HGNC Symbol;Acc:HGNC:33756]	GLTPD2	UP
ENSG00000260793	23	2	3.3816	5.00E-05	0.0010026	0.331888634	0.030177589	novel transcript, antisense to UBTF	-	UP
ENSG00000267226	2	23	-3.5063	5.00E-05	0.0010026	0.048792057	0.586728206	MALT1 antisense RNA 1 [Source:HGNC Symbol;Acc:HGNC:55306]	MALT1-AS1	DOWN
ENSG00000088756	118	236	-1.0636	4.99E-05	0.0010026	0.292174802	0.611030305	Rho GTPase activating protein 28 [Source:HGNC Symbol;Acc:HGNC:25509]	ARHGAP28	DOWN
ENSG00000005379	95	197	-1.1156	5.01E-05	0.0010037	0.246027383	0.533477448	TSPO associated protein 1 [Source:HGNC Symbol;Acc:HGNC:16831]	TSPOAP1	DOWN
ENSG00000203985	46	11	1.9878	5.09E-05	0.0010185	0.571027246	0.142784702	low density lipoprotein receptor class A domain containing 1 [Source:HGNC Symbol;Acc:HGNC:32069]	LDLRAD1	UP
ENSG00000250012	11	44	-2.0518	5.09E-05	0.0010185	0.195919556	0.819460031	SLC41A3 antisense RNA 1 [Source:HGNC Symbol;Acc:HGNC:55559]	SLC41A3-AS1	DOWN
ENSG00000148019	2126	3659	-0.8477	5.14E-05	0.001028	4.368230017	7.861304968	centrosomal protein 78 [Source:HGNC Symbol;Acc:HGNC:25740]	CEP78	STABLE
ENSG00000109927	101	37	1.3814	5.14E-05	0.001028	0.358480705	0.137320739	tectorin alpha [Source:HGNC Symbol;Acc:HGNC:11720]	TECTA	UP
ENSG00000138111	132	260	-1.0417	5.15E-05	0.0010291	1.104172836	2.274188567	major facilitator superfamily domain containing 13A [Source:HGNC Symbol;Acc:HGNC:26196]	MFSD13A	DOWN
ENSG00000158163	88	184	-1.1274	5.16E-05	0.0010294	0.514478153	1.124843451	DAZ interacting zinc finger protein 1 like [Source:HGNC Symbol;Acc:HGNC:26551]	DZIP1L	DOWN
ENSG00000234494	158	304	-1.008	5.18E-05	0.0010327	1.841239899	3.704391425	SP2 antisense RNA 1 [Source:HGNC Symbol;Acc:HGNC:51341]	SP2-AS1	DOWN
ENSG00000140044	1490	778	0.873	5.18E-05	0.0010333	7.021449108	3.833628961	Jun dimerization protein 2 [Source:HGNC Symbol;Acc:HGNC:17546]	JDP2	STABLE
ENSG00000162426	0	16	-7.0435	5.33E-05	0.0010374	0	0.18979382	solute carrier family 45 member 1 [Source:HGNC Symbol;Acc:HGNC:17939]	SLC45A1	DOWN
ENSG00000143028	16	0	6.9796	5.33E-05	0.0010374	0.116753285	0	synaptophysin like 2 [Source:HGNC Symbol;Acc:HGNC:27638]	SYPL2	UP
ENSG00000153029	1567	820	0.8698	5.24E-05	0.0010374	4.895493005	2.678744464	major histocompatibility complex, class I-related [Source:HGNC Symbol;Acc:HGNC:4975]	MR1	STABLE
ENSG00000198075	0	16	-7.0435	5.33E-05	0.0010374	0	0.128841758	sulfotransferase family 1C member 4 [Source:HGNC Symbol;Acc:HGNC:11457]	SULT1C4	DOWN
ENSG00000144668	16	0	6.9796	5.33E-05	0.0010374	0.057063697	0	integrin subunit alpha 9 [Source:HGNC Symbol;Acc:HGNC:6145]	ITGA9	UP
ENSG00000268324	0	16	-7.0435	5.33E-05	0.0010374	0	0.214829748	LRRC2 antisense RNA 1 [Source:HGNC Symbol;Acc:HGNC:15571]	LRRC2-AS1	DOWN
ENSG00000188517	16	0	6.9796	5.33E-05	0.0010374	0.054112691	0	collagen type XXV alpha 1 chain [Source:HGNC Symbol;Acc:HGNC:18603]	COL25A1	UP
ENSG00000282917	16	0	6.9796	5.33E-05	0.0010374	0.184342491	0	novel transcript, antisense to CORIN and NFXL1	-	UP
ENSG00000249738	0	16	-7.0435	5.33E-05	0.0010374	0	0.036726997	novel transcript	-	DOWN
ENSG00000287089	16	0	6.9796	5.33E-05	0.0010374	0.209927392	0	novel transcript, antisense to MLN	-	UP
ENSG00000244480	16	0	6.9796	5.33E-05	0.0010374	0.338777299	0	pseudogene similar golgi autoantigen, golgin subfamily a, 8A GOLGA8A	-	UP
ENSG00000146809	16	0	6.9796	5.33E-05	0.0010374	0.096113397	0	ankyrin repeat and SOCS box containing 15 [Source:HGNC Symbol;Acc:HGNC:19767]	ASB15	UP
ENSG00000021461	16	0	6.9796	5.33E-05	0.0010374	0.179572594	0	cytochrome P450 family 3 subfamily A member 43 [Source:HGNC Symbol;Acc:HGNC:17450]	CYP3A43	UP
ENSG00000049540	16	0	6.9796	5.33E-05	0.0010374	0.071807179	0	elastin [Source:HGNC Symbol;Acc:HGNC:3327]	ELN	UP
ENSG00000288817	16	0	6.9796	5.33E-05	0.0010374	0.684930012	0	novel transcript	-	UP
ENSG00000288571	16	0	6.9796	5.33E-05	0.0010374	0.21315121	0	novel transcript	-	UP
ENSG00000273249	16	0	6.9796	5.33E-05	0.0010374	0.484514146	0	WDR5 divergent transcript [Source:HGNC Symbol;Acc:HGNC:55141]	WDR5-DT	UP
ENSG00000248746	16	0	6.9796	5.33E-05	0.0010374	0.136392132	0	actinin alpha 3 [Source:HGNC Symbol;Acc:HGNC:165]	ACTN3	UP
ENSG00000166796	16	0	6.9796	5.33E-05	0.0010374	0.22590559	0	lactate dehydrogenase C [Source:HGNC Symbol;Acc:HGNC:6544]	LDHC	UP
ENSG00000286514	16	0	6.9796	5.33E-05	0.0010374	0.632596217	0	novel transcript	-	UP
ENSG00000257195	16	0	6.9796	5.33E-05	0.0010374	0.508531011	0	heterogeneous nuclear ribonucleoprotein A1 pseudogene 50 [Source:HGNC Symbol;Acc:HGNC:48780]	HNRNPA1P50	UP
ENSG00000047617	0	16	-7.0435	5.33E-05	0.0010374	0	0.081375978	anoctamin 2 [Source:HGNC Symbol;Acc:HGNC:1183]	ANO2	DOWN
ENSG00000257935	16	0	6.9796	5.33E-05	0.0010374	0.158734201	0	LHX5 antisense RNA 1 [Source:HGNC Symbol;Acc:HGNC:49570]	LHX5-AS1	UP
ENSG00000135472	16	0	6.9796	5.33E-05	0.0010374	0.077912626	0	Fas apoptotic inhibitory molecule 2 [Source:HGNC Symbol;Acc:HGNC:17067]	FAIM2	UP
ENSG00000276651	16	0	6.9796	5.33E-05	0.0010374	0.201072338	0	novel transcript	-	UP
ENSG00000177699	16	0	6.9796	5.33E-05	0.0010374	0.248377252	0	novel transcript, antisense to RASGRF1	-	UP
ENSG00000167178	16	0	6.9796	5.33E-05	0.0010374	0.080710925	0	immunoglobulin superfamily containing leucine rich repeat 2 [Source:HGNC Symbol;Acc:HGNC:29286]	ISLR2	UP
ENSG00000261175	0	16	-7.0435	5.33E-05	0.0010374	0	0.084497249	long intergenic non-protein coding RNA 2188 [Source:HGNC Symbol;Acc:HGNC:53050]	LINC02188	DOWN
ENSG00000185739	16	0	6.9796	5.33E-05	0.0010374	0.082763377	0	sarcalumenin [Source:HGNC Symbol;Acc:HGNC:11295]	SRL	UP
ENSG00000280160	0	16	-7.0435	5.33E-05	0.0010374	0	0.222481484	novel transcript	-	DOWN
ENSG00000225614	16	0	6.9796	5.33E-05	0.0010374	0.034261418	0	zinc finger protein 469 [Source:HGNC Symbol;Acc:HGNC:23216]	ZNF469	UP
ENSG00000222881	0	16	-7.0435	5.33E-05	0.0010374	0	4.611812443	Y RNA [Source:RFAM;Acc:RF00019]	Y_RNA	DOWN
ENSG00000280295	16	0	6.9796	5.33E-05	0.0010374	0.288105481	0	novel transcript	-	UP
ENSG00000205899	0	16	-7.0435	5.33E-05	0.0010374	0	0.359667589	basic helix-loop-helix family member a9 [Source:HGNC Symbol;Acc:HGNC:35126]	BHLHA9	DOWN
ENSG00000167419	16	0	6.9796	5.33E-05	0.0010374	0.073358741	0	lactoperoxidase [Source:HGNC Symbol;Acc:HGNC:6678]	LPO	UP
ENSG00000089351	176	336	-0.9968	5.32E-05	0.0010374	0.878950992	1.754612692	GRAM domain containing 1A [Source:HGNC Symbol;Acc:HGNC:29305]	GRAMD1A	STABLE
ENSG00000268480	16	0	6.9796	5.33E-05	0.0010374	0.091902002	0	NFIL3 like basic leucine zipper [Source:HGNC Symbol;Acc:HGNC:52681]	NFILZ	UP
ENSG00000226872	16	0	6.9796	5.33E-05	0.0010374	0.660947869	0	novel transcript	-	UP
ENSG00000240770	16	0	6.9796	5.33E-05	0.0010374	0.472862503	0	C21orf91 overlapping transcript 1 [Source:HGNC Symbol;Acc:HGNC:16729]	C21orf91-OT1	UP
ENSG00000227959	97	35	1.4031	5.34E-05	0.0010392	1.627414942	0.614022952	EPHA2 antisense RNA 1 [Source:HGNC Symbol;Acc:HGNC:40216]	EPHA2-AS1	UP
ENSG00000180525	97	35	1.4031	5.34E-05	0.0010392	0.309397152	0.116735411	DIP2C antisense RNA 1 [Source:HGNC Symbol;Acc:HGNC:30724]	DIP2C-AS1	UP
ENSG00000188257	48	12	1.9248	5.42E-05	0.0010524	0.867494078	0.226775704	phospholipase A2 group IIA [Source:HGNC Symbol;Acc:HGNC:9031]	PLA2G2A	UP
ENSG00000130816	4604	7866	-0.8371	5.42E-05	0.001053	8.82983633	15.77470611	DNA methyltransferase 1 [Source:HGNC Symbol;Acc:HGNC:2976]	DNMT1	STABLE
ENSG00000068976	93	33	1.427	5.55E-05	0.0010773	0.588882841	0.218499218	glycogen phosphorylase, muscle associated [Source:HGNC Symbol;Acc:HGNC:9726]	PYGM	UP
ENSG00000104221	465	230	0.9508	5.59E-05	0.0010837	5.047876837	2.610800153	BRF2 RNA polymerase III transcription initiation factor subunit [Source:HGNC Symbol;Acc:HGNC:17298]	BRF2	STABLE
ENSG00000173175	39	8	2.2038	5.65E-05	0.0010932	0.124788148	0.026766323	adenylate cyclase 5 [Source:HGNC Symbol;Acc:HGNC:236]	ADCY5	UP
ENSG00000198546	177	337	-0.9929	5.65E-05	0.0010932	2.280724927	4.540665817	zinc finger protein 511 [Source:HGNC Symbol;Acc:HGNC:28445]	ZNF511	STABLE
ENSG00000272733	39	8	2.2038	5.65E-05	0.0010932	1.064104669	0.228244187	novel transcript	-	UP
ENSG00000254827	50	13	1.8692	5.69E-05	0.0011003	0.64371014	0.175006305	SLC22A18 antisense RNA [Source:HGNC Symbol;Acc:HGNC:10965]	SLC22A18AS	UP
ENSG00000274615	50	13	1.8692	5.69E-05	0.0011003	1.134415332	0.308414957	NPEPPS pseudogene 1 [Source:NCBI gene (formerly Entrezgene);Acc:440434]	NPEPPSP1	UP
ENSG00000225544	13	48	-1.9385	5.69E-05	0.0011003	0.978143832	3.776509679	pseudogene similar to part of metallophosphoesterase 1 (MPPE1)	-	DOWN
ENSG00000120129	668	339	0.9139	5.75E-05	0.0011098	9.787643065	5.193873347	dual specificity phosphatase 1 [Source:HGNC Symbol;Acc:HGNC:3064]	DUSP1	STABLE
ENSG00000137710	1888	3241	-0.8439	5.75E-05	0.0011107	6.537471217	11.73483067	radixin [Source:HGNC Symbol;Acc:HGNC:9944]	RDX	STABLE
ENSG00000140941	10576	5679	0.8327	5.76E-05	0.0011116	61.92912257	34.77245467	microtubule associated protein 1 light chain 3 beta [Source:HGNC Symbol;Acc:HGNC:13352]	MAP1LC3B	STABLE
ENSG00000288722	136	266	-1.0315	5.77E-05	0.0011117	2.3499078	4.805997575	coagulation factor VIII associated 1 [Source:HGNC Symbol;Acc:HGNC:3547]	F8A1	DOWN
ENSG00000285728	94	194	-1.1087	5.78E-05	0.0011128	0.798534295	1.723286339	novel transcript, antisense to PPIH	-	DOWN
ENSG00000135046	24956	13435	0.829	5.83E-05	0.0011226	165.2980451	93.05086345	annexin A1 [Source:HGNC Symbol;Acc:HGNC:533]	ANXA1	STABLE
ENSG00000142627	16796	9036	0.8299	5.85E-05	0.0011252	119.631644	67.29866102	EPH receptor A2 [Source:HGNC Symbol;Acc:HGNC:3386]	EPHA2	STABLE
ENSG00000148175	1384	2384	-0.8489	5.87E-05	0.0011287	12.76048806	22.98409684	stomatin [Source:HGNC Symbol;Acc:HGNC:3383]	STOM	STABLE
ENSG00000196507	199	373	-0.9704	5.87E-05	0.0011293	2.546405609	4.9908364	transcription elongation factor A like 3 [Source:HGNC Symbol;Acc:HGNC:28247]	TCEAL3	STABLE
ENSG00000290762	320	152	1.009	5.90E-05	0.001133	1.752383135	0.870387551	novel transcript	-	UP
ENSG00000140365	638	1120	-0.8762	5.93E-05	0.0011389	2.829726546	5.194357173	COMM domain containing 4 [Source:HGNC Symbol;Acc:HGNC:26027]	COMMD4	STABLE
ENSG00000280120	129	254	-1.0411	6.00E-05	0.001151	3.60989471	7.432390808	novel transcript	-	DOWN
ENSG00000196712	359	646	-0.9117	6.02E-05	0.001154	0.257317927	0.484170261	neurofibromin 1 [Source:HGNC Symbol;Acc:HGNC:7765]	NF1	STABLE
ENSG00000180398	20861	11242	0.8275	6.06E-05	0.0011618	103.5494773	58.35073962	multiple coagulation factor deficiency 2, ER cargo receptor complex subunit [Source:HGNC Symbol;Acc:HGNC:18451]	MCFD2	STABLE
ENSG00000070413	1057	1827	-0.8538	6.09E-05	0.0011657	5.562177013	10.05306203	DiGeorge syndrome critical region gene 2 [Source:HGNC Symbol;Acc:HGNC:2845]	DGCR2	STABLE
ENSG00000168672	3169	1691	0.8417	6.18E-05	0.0011827	16.30084006	9.095390522	LRAT domain containing 2 [Source:HGNC Symbol;Acc:HGNC:24166]	LRATD2	STABLE
ENSG00000174684	388	694	-0.9031	6.19E-05	0.0011834	5.702033817	10.66467266	beta-1,4-glucuronyltransferase 1 [Source:HGNC Symbol;Acc:HGNC:15685]	B4GAT1	STABLE
ENSG00000167552	1982	3392	-0.8396	6.19E-05	0.0011834	15.29131334	27.36446599	tubulin alpha 1a [Source:HGNC Symbol;Acc:HGNC:20766]	TUBA1A	STABLE
ENSG00000168785	2097	3585	-0.838	6.27E-05	0.001193	8.344656333	14.91726418	tetraspanin 5 [Source:HGNC Symbol;Acc:HGNC:17753]	TSPAN5	STABLE
ENSG00000137193	615	1078	-0.874	6.27E-05	0.001193	5.98656804	10.97265095	Pim-1 proto-oncogene, serine/threonine kinase [Source:HGNC Symbol;Acc:HGNC:8986]	PIM1	STABLE
ENSG00000147155	166	316	-0.9926	6.25E-05	0.001193	2.769308017	5.512394031	EBP cholestenol delta-isomerase [Source:HGNC Symbol;Acc:HGNC:3133]	EBP	STABLE
ENSG00000253651	17	54	-1.7243	6.25E-05	0.001193	1.104430786	3.668371737	superoxide dismutase 1 pseudogene 3 [Source:HGNC Symbol;Acc:HGNC:45136]	SOD1P3	DOWN
ENSG00000110104	1214	2091	-0.8488	6.25E-05	0.001193	10.71414888	19.29669885	coiled-coil domain containing 86 [Source:HGNC Symbol;Acc:HGNC:28359]	CCDC86	STABLE
ENSG00000095464	41	9	2.1082	6.27E-05	0.001193	0.359799686	0.08258657	phosphodiesterase 6C [Source:HGNC Symbol;Acc:HGNC:8787]	PDE6C	UP
ENSG00000133103	4370	2341	0.8361	6.27E-05	0.001193	16.01743135	8.972280535	component of oligomeric golgi complex 6 [Source:HGNC Symbol;Acc:HGNC:18621]	COG6	STABLE
ENSG00000260618	41	9	2.1082	6.27E-05	0.001193	0.998585255	0.229210125	novel transcript, antisense to KIAA1370	-	UP
ENSG00000197020	9	39	-2.1641	6.27E-05	0.001193	0.040496291	0.183496313	zinc finger protein 100 [Source:HGNC Symbol;Acc:HGNC:12880]	ZNF100	DOWN
ENSG00000198855	857	442	0.8907	6.28E-05	0.0011943	6.054381421	3.265135594	FIC domain protein adenylyltransferase [Source:HGNC Symbol;Acc:HGNC:18416]	FICD	STABLE
ENSG00000266145	77	25	1.5539	6.29E-05	0.0011951	7.009566343	2.37974504	ras homolog family member T1 pseudogene 1 [Source:HGNC Symbol;Acc:HGNC:23777]	RHOT1P1	UP
ENSG00000224358	18	56	-1.6948	6.36E-05	0.0012081	0.246933198	0.803313377	TMCO1 antisense RNA 1 [Source:HGNC Symbol;Acc:HGNC:54046]	TMCO1-AS1	DOWN
ENSG00000135828	749	384	0.8992	6.39E-05	0.0012115	3.606792519	1.933572956	ribonuclease L [Source:HGNC Symbol;Acc:HGNC:10050]	RNASEL	STABLE
ENSG00000272716	6	32	-2.4545	6.40E-05	0.0012115	0.246818399	1.376468428	SLC30A6 divergent transcript [Source:HGNC Symbol;Acc:HGNC:55203]	SLC30A6-DT	DOWN
ENSG00000272218	34	6	2.4144	6.40E-05	0.0012115	2.321349893	0.428354107	novel transcript	-	UP
ENSG00000261334	34	6	2.4144	6.40E-05	0.0012115	0.51852283	0.095681993	novel transcript	-	UP
ENSG00000036530	6	32	-2.4545	6.40E-05	0.0012115	0.018910963	0.105463546	cytochrome P450 family 46 subfamily A member 1 [Source:HGNC Symbol;Acc:HGNC:2641]	CYP46A1	DOWN
ENSG00000259672	34	6	2.4144	6.40E-05	0.0012115	0.491339125	0.090665837	novel transcript	-	UP
ENSG00000254990	29	4	2.7565	6.48E-05	0.0012223	0.674565584	0.097291785	novel transcript	-	UP
ENSG00000135436	29	4	2.7565	6.48E-05	0.0012223	0.179846333	0.025939021	family with sequence similarity 186 member B [Source:HGNC Symbol;Acc:HGNC:25296]	FAM186B	UP
ENSG00000259867	29	4	2.7565	6.48E-05	0.0012223	0.116484974	0.016800488	DYNLRB2 antisense RNA 1 [Source:HGNC Symbol;Acc:HGNC:55405]	DYNLRB2-AS1	UP
ENSG00000266973	29	4	2.7565	6.48E-05	0.0012223	1.511217598	0.2179611	novel transcript, antisense to ZFP14	-	UP
ENSG00000158716	22	64	-1.5994	6.52E-05	0.0012282	0.78462584	2.386766295	dual specificity phosphatase 23 [Source:HGNC Symbol;Acc:HGNC:21480]	DUSP23	DOWN
ENSG00000174460	22	64	-1.5994	6.52E-05	0.0012282	0.295350737	0.898432283	zinc finger CCHC-type containing 12 [Source:HGNC Symbol;Acc:HGNC:27273]	ZCCHC12	DOWN
ENSG00000289440	46	109	-1.3066	6.53E-05	0.0012302	1.140135073	2.824977339	novel transcript	-	DOWN
ENSG00000164951	5799	9834	-0.8264	6.55E-05	0.0012335	30.52111658	54.12121143	pyruvate dehydrogenase phosphatase catalytic subunit 1 [Source:HGNC Symbol;Acc:HGNC:9279]	PDP1	STABLE
ENSG00000176532	520	261	0.9297	6.58E-05	0.0012372	7.841153012	4.115352956	proline rich 15 [Source:HGNC Symbol;Acc:HGNC:22310]	PRR15	STABLE
ENSG00000121931	1771	938	0.8524	6.58E-05	0.0012377	14.91584477	8.260800394	ligand dependent nuclear receptor interacting factor 1 [Source:HGNC Symbol;Acc:HGNC:30299]	LRIF1	STABLE
ENSG00000150527	4931	2649	0.832	6.60E-05	0.001241	13.80006187	7.752075353	MIA SH3 domain ER export factor 2 [Source:HGNC Symbol;Acc:HGNC:18432]	MIA2	STABLE
ENSG00000168234	396	705	-0.8963	6.73E-05	0.0012633	1.624922129	3.024938019	tetratricopeptide repeat domain 39C [Source:HGNC Symbol;Acc:HGNC:26595]	TTC39C	STABLE
ENSG00000288728	10	41	-2.086	6.82E-05	0.0012802	0.225323137	0.966005595	novel transcript	-	DOWN
ENSG00000074527	809	1403	-0.8586	6.84E-05	0.001283	5.46650449	9.913085564	netrin 4 [Source:HGNC Symbol;Acc:HGNC:13658]	NTN4	STABLE
ENSG00000218418	216	98	1.0748	6.85E-05	0.0012835	1.077253383	0.511069763	Rho GTPase activating protein 21 (ARHGAP21) pseudogene	-	UP
ENSG00000104341	2758	4689	-0.83	6.86E-05	0.0012849	25.44468397	45.23483685	lysosomal protein transmembrane 4 beta [Source:HGNC Symbol;Acc:HGNC:13646]	LAPTM4B	STABLE
ENSG00000103254	44	105	-1.3167	6.87E-05	0.0012866	0.678750596	1.693701386	adenine nucleotide translocase lysine methyltransferase [Source:HGNC Symbol;Acc:HGNC:14152]	ANTKMT	DOWN
ENSG00000175155	360	175	0.9757	6.90E-05	0.0012915	1.220334158	0.620303615	yippee like 2 [Source:HGNC Symbol;Acc:HGNC:18326]	YPEL2	STABLE
ENSG00000167216	472	235	0.9414	6.91E-05	0.0012925	1.245887324	0.648626409	katanin catalytic subunit A1 like 2 [Source:HGNC Symbol;Acc:HGNC:25387]	KATNAL2	STABLE
ENSG00000165795	112	222	-1.0506	6.97E-05	0.0013032	0.437538735	0.906862523	NDRG family member 2 [Source:HGNC Symbol;Acc:HGNC:14460]	NDRG2	DOWN
ENSG00000231607	335	601	-0.9074	6.98E-05	0.0013037	0.772356566	1.448896969	deleted in lymphocytic leukemia 2 [Source:HGNC Symbol;Acc:HGNC:13748]	DLEU2	STABLE
ENSG00000156804	510	256	0.9296	6.98E-05	0.0013041	2.034124044	1.06767044	F-box protein 32 [Source:HGNC Symbol;Acc:HGNC:16731]	FBXO32	STABLE
ENSG00000156299	569	996	-0.872	7.05E-05	0.0013164	1.816488843	3.324832745	TIAM Rac1 associated GEF 1 [Source:HGNC Symbol;Acc:HGNC:11805]	TIAM1	STABLE
ENSG00000121964	231	426	-0.947	7.08E-05	0.0013204	0.481097196	0.927727523	glycosyltransferase like domain containing 1 [Source:HGNC Symbol;Acc:HGNC:20887]	GTDC1	STABLE
ENSG00000289486	90	32	1.424	7.08E-05	0.0013204	3.217614397	1.196276197	novel transcript, antisense to STIP1	-	UP
ENSG00000234964	235	433	-0.9457	7.12E-05	0.0013263	17.11426588	32.97374727	fatty acid binding protein 5 pseudogene 7 [Source:HGNC Symbol;Acc:HGNC:31070]	FABP5P7	STABLE
ENSG00000186451	33	84	-1.4089	7.23E-05	0.0013466	0.444442171	1.182961479	spermatogenesis associated 12 [Source:HGNC Symbol;Acc:HGNC:23221]	SPATA12	DOWN
ENSG00000110108	1824	3107	-0.8328	7.28E-05	0.0013538	25.17478367	44.8406772	transmembrane protein 109 [Source:HGNC Symbol;Acc:HGNC:28771]	TMEM109	STABLE
ENSG00000147050	2508	1342	0.8377	7.32E-05	0.0013619	2.666460781	1.491935954	lysine demethylase 6A [Source:HGNC Symbol;Acc:HGNC:12637]	KDM6A	STABLE
ENSG00000100439	1478	782	0.8539	7.38E-05	0.0013707	11.57856903	6.405856481	abhydrolase domain containing 4, N-acyl phospholipase B [Source:HGNC Symbol;Acc:HGNC:20154]	ABHD4	STABLE
ENSG00000231351	36	7	2.2783	7.46E-05	0.0013844	2.102599507	0.427505881	WBP1 pseudogene 1 [Source:HGNC Symbol;Acc:HGNC:54567]	WBP1P1	UP
ENSG00000128422	7	34	-2.3236	7.46E-05	0.0013844	0.068913081	0.350003623	keratin 17 [Source:HGNC Symbol;Acc:HGNC:6427]	KRT17	DOWN
ENSG00000108528	914	1575	-0.8494	7.57E-05	0.0014038	10.90985267	19.65817716	solute carrier family 25 member 11 [Source:HGNC Symbol;Acc:HGNC:10981]	SLC25A11	STABLE
ENSG00000102900	1533	2613	-0.8337	7.61E-05	0.0014106	4.065047767	7.245242138	nucleoporin 93 [Source:HGNC Symbol;Acc:HGNC:28958]	NUP93	STABLE
ENSG00000273365	25	3	2.9442	7.68E-05	0.0014232	1.011481435	0.126919735	novel transcript	-	UP
ENSG00000063127	97	197	-1.0855	7.70E-05	0.0014262	0.79715672	1.692887895	solute carrier family 6 member 16 [Source:HGNC Symbol;Acc:HGNC:13622]	SLC6A16	DOWN
ENSG00000225953	553	966	-0.869	7.79E-05	0.0014415	2.674311141	4.884880285	SATB2 antisense RNA 1 [Source:HGNC Symbol;Acc:HGNC:26490]	SATB2-AS1	STABLE
ENSG00000251095	1597	849	0.847	7.88E-05	0.0014581	6.74540934	3.749739347	novel transcript	-	STABLE
ENSG00000198176	5924	9978	-0.8166	7.96E-05	0.001471	46.6685863	82.1945631	transcription factor Dp-1 [Source:HGNC Symbol;Acc:HGNC:11749]	TFDP1	STABLE
ENSG00000004777	28	75	-1.4817	7.97E-05	0.0014727	0.157006533	0.439755167	Rho GTPase activating protein 33 [Source:HGNC Symbol;Acc:HGNC:23085]	ARHGAP33	DOWN
ENSG00000261455	38	93	-1.3527	8.01E-05	0.0014794	0.635375481	1.625997223	long intergenic non-protein coding RNA 1003 [Source:HGNC Symbol;Acc:HGNC:48957]	LINC01003	DOWN
ENSG00000159409	19	1	4.0268	8.08E-05	0.0014897	0.082728251	0.004552922	CUGBP Elav-like family member 3 [Source:HGNC Symbol;Acc:HGNC:11967]	CELF3	UP
ENSG00000258168	1	19	-4.1481	8.08E-05	0.0014897	0.004631721	0.092020794	novel transcript, antisense to PTPRB	-	DOWN
ENSG00000267649	19	1	4.0268	8.08E-05	0.0014897	0.35535902	0.019557068	novel transcript	-	UP
ENSG00000249884	31	5	2.539	8.22E-05	0.0015141	0.608342487	0.102599786	RNF103-CHMP3 readthrough [Source:HGNC Symbol;Acc:HGNC:38847]	RNF103-CHMP3	UP
ENSG00000059728	2254	1209	0.8342	8.22E-05	0.0015141	10.46784382	5.871101924	MAX dimerization protein 1 [Source:HGNC Symbol;Acc:HGNC:6761]	MXD1	STABLE
ENSG00000227671	666	1153	-0.8561	8.23E-05	0.001515	13.40855692	24.27320448	zinc finger protein 731, pseudogene [Source:HGNC Symbol;Acc:HGNC:32471]	ZNF731P	STABLE
ENSG00000117000	3282	1770	0.8264	8.25E-05	0.0015174	15.53304383	8.759539059	RLF zinc finger [Source:HGNC Symbol;Acc:HGNC:10025]	RLF	STABLE
ENSG00000279348	588	300	0.9062	8.26E-05	0.0015185	8.196097164	4.372612814	TEC	-	STABLE
ENSG00000044115	2180	1169	0.8346	8.29E-05	0.0015237	7.281841566	4.083092694	catenin alpha 1 [Source:HGNC Symbol;Acc:HGNC:2509]	CTNNA1	STABLE
ENSG00000273226	71	23	1.5567	8.35E-05	0.001532	3.835404218	1.299183885	novel transcript, antisense to RPS6	-	UP
ENSG00000170049	71	23	1.5567	8.35E-05	0.001532	0.452003174	0.153109087	potassium voltage-gated channel subfamily A regulatory beta subunit 3 [Source:HGNC Symbol;Acc:HGNC:6230]	KCNAB3	UP
ENSG00000273061	38	8	2.1665	8.39E-05	0.0015344	1.729633253	0.380759206	CDC37L1 divergent transcript [Source:HGNC Symbol;Acc:HGNC:49735]	CDC37L1-DT	UP
ENSG00000232872	38	8	2.1665	8.39E-05	0.0015344	0.466223939	0.102633929	CTAGE family member 3, pseudogene [Source:HGNC Symbol;Acc:HGNC:24348]	CTAGE3P	UP
ENSG00000266405	8	36	-2.2164	8.39E-05	0.0015344	0.165121336	0.7769726	CBX3 pseudogene 2 [Source:HGNC Symbol;Acc:HGNC:42874]	CBX3P2	DOWN
ENSG00000273218	38	8	2.1665	8.39E-05	0.0015344	0.63357962	0.13947539	novel transcript	-	UP
ENSG00000160318	8	36	-2.2164	8.39E-05	0.0015344	0.204116254	0.960461804	claudin domain containing 2 [Source:HGNC Symbol;Acc:HGNC:28511]	CLDND2	DOWN
ENSG00000202058	8	36	-2.2164	8.39E-05	0.0015344	0.833775226	3.923299808	RN7SK pseudogene 80 [Source:HGNC Symbol;Acc:HGNC:45804]	RN7SKP80	DOWN
ENSG00000290085	69	22	1.5794	8.45E-05	0.0015408	2.144511176	0.714976718	novel transcript	-	UP
ENSG00000198155	2	22	-3.4425	8.47E-05	0.0015408	0.039723635	0.456911048	zinc finger protein 876, pseudogene [Source:HGNC Symbol;Acc:HGNC:32472]	ZNF876P	DOWN
ENSG00000112494	22	2	3.3178	8.47E-05	0.0015408	0.240863241	0.022896433	unc-93 homolog A [Source:HGNC Symbol;Acc:HGNC:12570]	UNC93A	UP
ENSG00000122591	22	2	3.3178	8.47E-05	0.0015408	0.034875071	0.00331522	hyccin PI4KA lipid kinase complex subunit 1 [Source:HGNC Symbol;Acc:HGNC:24587]	HYCC1	UP
ENSG00000166317	22	2	3.3178	8.47E-05	0.0015408	0.127132753	0.012085226	synaptopodin 2 like [Source:HGNC Symbol;Acc:HGNC:23532]	SYNPO2L	UP
ENSG00000281974	22	2	3.3178	8.47E-05	0.0015408	0.541188966	0.051445364	TEC	-	UP
ENSG00000260288	2	22	-3.4425	8.47E-05	0.0015408	0.009421753	0.108371331	novel transcript	-	DOWN
ENSG00000278627	22	2	3.3178	8.47E-05	0.0015408	0.995223267	0.094605815	novel transcript, antisense to EPX	-	UP
ENSG00000231544	22	2	3.3178	8.47E-05	0.0015408	1.321559206	0.125627274	ribosomal L24 domain containing 1 pseudogene 11 [Source:HGNC Symbol;Acc:HGNC:37881]	RSL24D1P11	UP
ENSG00000258405	2	22	-3.4425	8.47E-05	0.0015408	0.00867239	0.099751971	zinc finger protein 578 [Source:HGNC Symbol;Acc:HGNC:26449]	ZNF578	DOWN
ENSG00000198286	68	145	-1.1554	8.51E-05	0.0015467	0.320646892	0.71495074	caspase recruitment domain family member 11 [Source:HGNC Symbol;Acc:HGNC:16393]	CARD11	DOWN
ENSG00000151164	230	106	1.0523	8.63E-05	0.0015662	1.45951026	0.703355969	RAD9 checkpoint clamp component B [Source:HGNC Symbol;Acc:HGNC:21700]	RAD9B	UP
ENSG00000139323	912	1564	-0.8425	8.62E-05	0.0015662	3.067539783	5.500752571	POC1 centriolar protein B [Source:HGNC Symbol;Acc:HGNC:30836]	POC1B	STABLE
ENSG00000279382	18	55	-1.6688	8.63E-05	0.0015663	0.389799101	1.245434849	TEC	-	DOWN
ENSG00000197744	239	434	-0.9247	8.65E-05	0.001568	21.55736047	40.93336129	prothymosin alpha pseudogene 2 [Source:HGNC Symbol;Acc:HGNC:9625]	PTMAP2	STABLE
ENSG00000198951	755	1300	-0.8483	8.69E-05	0.001575	5.976535956	10.76058627	alpha-N-acetylgalactosaminidase [Source:HGNC Symbol;Acc:HGNC:7631]	NAGA	STABLE
ENSG00000182240	263	476	-0.92	8.74E-05	0.0015827	0.805433708	1.524301938	beta-secretase 2 [Source:HGNC Symbol;Acc:HGNC:934]	BACE2	STABLE
ENSG00000095951	1491	794	0.8446	8.78E-05	0.0015894	3.996069493	2.225183789	HIVEP zinc finger 1 [Source:HGNC Symbol;Acc:HGNC:4920]	HIVEP1	STABLE
ENSG00000179119	4642	2518	0.818	8.82E-05	0.0015958	23.20984154	13.1647544	SPT2 chromatin protein domain containing 1 [Source:HGNC Symbol;Acc:HGNC:26818]	SPTY2D1	STABLE
ENSG00000130518	228	105	1.0534	8.83E-05	0.0015972	0.735434612	0.354151033	IQ motif containing N [Source:HGNC Symbol;Acc:HGNC:29350]	IQCN	UP
ENSG00000128791	1252	2129	-0.8303	8.87E-05	0.0016035	8.32637833	14.80530877	twisted gastrulation BMP signaling modulator 1 [Source:HGNC Symbol;Acc:HGNC:12429]	TWSG1	STABLE
ENSG00000198039	382	674	-0.8834	8.92E-05	0.0016118	1.300890553	2.400088686	zinc finger protein 273 [Source:HGNC Symbol;Acc:HGNC:13067]	ZNF273	STABLE
ENSG00000119917	12131	6619	0.8096	9.01E-05	0.0016272	70.61405215	40.28811134	interferon induced protein with tetratricopeptide repeats 3 [Source:HGNC Symbol;Acc:HGNC:5411]	IFIT3	STABLE
ENSG00000108423	446	782	-0.8743	9.03E-05	0.0016282	3.946798737	7.236138509	tubulin delta 1 [Source:HGNC Symbol;Acc:HGNC:16811]	TUBD1	STABLE
ENSG00000131462	591	1024	-0.8573	9.13E-05	0.0016454	4.038791936	7.317352088	tubulin gamma 1 [Source:HGNC Symbol;Acc:HGNC:12417]	TUBG1	STABLE
ENSG00000184313	40	9	2.0727	9.19E-05	0.001653	0.129818656	0.030542854	maestro heat like repeat family member 7 [Source:HGNC Symbol;Acc:HGNC:24802]	MROH7	UP
ENSG00000225605	40	9	2.0727	9.19E-05	0.001653	0.562609416	0.132366934	novel transcript	-	UP
ENSG00000246877	40	9	2.0727	9.19E-05	0.001653	0.317660728	0.074737066	dynamin 1 pseudogene 35 [Source:HGNC Symbol;Acc:HGNC:35182]	DNM1P35	UP
ENSG00000275401	40	9	2.0727	9.19E-05	0.001653	1.638599924	0.385518696	novel transcript	-	UP
ENSG00000289492	40	9	2.0727	9.19E-05	0.001653	2.373826852	0.55849791	novel transcript	-	UP
ENSG00000109685	5807	9730	-0.809	9.26E-05	0.0016637	8.415698491	14.74487782	nuclear receptor binding SET domain protein 2 [Source:HGNC Symbol;Acc:HGNC:12766]	NSD2	STABLE
ENSG00000231185	47	109	-1.2757	9.26E-05	0.0016637	0.336388143	0.815754194	SPRY4 antisense RNA 1 [Source:HGNC Symbol;Acc:HGNC:53465]	SPRY4-AS1	DOWN
ENSG00000164404	32	81	-1.4007	9.31E-05	0.0016712	0.234318162	0.620198896	growth differentiation factor 9 [Source:HGNC Symbol;Acc:HGNC:4224]	GDF9	DOWN
ENSG00000109929	3673	1992	0.8183	9.33E-05	0.001673	10.77525317	6.110628552	sterol-C5-desaturase [Source:HGNC Symbol;Acc:HGNC:10547]	SC5D	STABLE
ENSG00000170385	7014	3823	0.8111	9.34E-05	0.0016746	35.1054671	20.00798203	solute carrier family 30 member 1 [Source:HGNC Symbol;Acc:HGNC:11012]	SLC30A1	STABLE
ENSG00000186300	869	455	0.8689	9.47E-05	0.0016965	3.000583003	1.642809711	zinc finger protein 555 [Source:HGNC Symbol;Acc:HGNC:28382]	ZNF555	STABLE
ENSG00000232656	161	70	1.1358	9.60E-05	0.0017195	1.330157586	0.60473521	IDI2 antisense RNA 1 [Source:HGNC Symbol;Acc:HGNC:30885]	IDI2-AS1	UP
ENSG00000167535	297	530	-0.8997	9.61E-05	0.0017195	1.224654718	2.285194007	calcium voltage-gated channel auxiliary subunit beta 3 [Source:HGNC Symbol;Acc:HGNC:1403]	CACNB3	STABLE
ENSG00000152240	772	1323	-0.8414	9.78E-05	0.0017488	10.74562744	19.25592205	HAUS augmin like complex subunit 1 [Source:HGNC Symbol;Acc:HGNC:25174]	HAUS1	STABLE
ENSG00000183814	507	881	-0.8614	9.88E-05	0.0017506	3.366470713	6.116919794	lin-9 DREAM MuvB core complex component [Source:HGNC Symbol;Acc:HGNC:30830]	LIN9	STABLE
ENSG00000156876	696	1195	-0.8441	9.83E-05	0.0017506	5.168272873	9.278848786	SAS-6 centriolar assembly protein [Source:HGNC Symbol;Acc:HGNC:25403]	SASS6	STABLE
ENSG00000170075	15	0	6.8873	9.96E-05	0.0017506	0.058359317	0	G protein-coupled receptor 37 like 1 [Source:HGNC Symbol;Acc:HGNC:14923]	GPR37L1	UP
ENSG00000127481	26469	14509	0.8029	9.79E-05	0.0017506	31.65718443	18.14521963	ubiquitin protein ligase E3 component n-recognin 4 [Source:HGNC Symbol;Acc:HGNC:30313]	UBR4	STABLE
ENSG00000232022	15	0	6.8873	9.96E-05	0.0017506	0.35736832	0	fatty acid amide hydrolase pseudogene 1 [Source:HGNC Symbol;Acc:HGNC:50679]	FAAHP1	UP
ENSG00000213453	6	31	-2.4089	9.83E-05	0.0017506	0.303028753	1.63713419	ferritin heavy chain 1 pseudogene 3 [Source:HGNC Symbol;Acc:HGNC:3990]	FTH1P3	DOWN
ENSG00000261338	141	59	1.1908	9.85E-05	0.0017506	2.030647758	0.888500121	novel transcript, overlapping to ARPC2 and GPBAR1	-	UP
ENSG00000230702	15	0	6.8873	9.96E-05	0.0017506	1.22554565	0	ribosomal protein L31 pseudogene 30 [Source:HGNC Symbol;Acc:HGNC:35679]	RPL31P30	UP
ENSG00000287401	15	0	6.8873	9.96E-05	0.0017506	0.234209624	0	novel transcript, antisense to STBD1and FAM47E	-	UP
ENSG00000250673	15	0	6.8873	9.96E-05	0.0017506	0.121244719	0	reeler domain containing 1 [Source:HGNC Symbol;Acc:HGNC:53638]	REELD1	UP
ENSG00000161911	15	0	6.8873	9.96E-05	0.0017506	0.295341775	0	triggering receptor expressed on myeloid cells like 1 [Source:HGNC Symbol;Acc:HGNC:20434]	TREML1	UP
ENSG00000001084	8721	4767	0.807	9.83E-05	0.0017506	29.84731247	17.05980623	glutamate-cysteine ligase catalytic subunit [Source:HGNC Symbol;Acc:HGNC:4311]	GCLC	STABLE
ENSG00000091138	15	0	6.8873	9.96E-05	0.0017506	0.13081667	0	solute carrier family 26 member 3 [Source:HGNC Symbol;Acc:HGNC:3018]	SLC26A3	UP
ENSG00000155026	42	10	1.9928	9.87E-05	0.0017506	0.24780587	0.06169533	radial spoke head 10 homolog B [Source:HGNC Symbol;Acc:HGNC:27362]	RSPH10B	UP
ENSG00000186591	10837	5931	0.8052	9.94E-05	0.0017506	49.06894885	28.08119605	ubiquitin conjugating enzyme E2 H [Source:HGNC Symbol;Acc:HGNC:12484]	UBE2H	STABLE
ENSG00000269902	15	0	6.8873	9.96E-05	0.0017506	0.837920416	0	novel transcript	-	UP
ENSG00000234129	6	31	-2.4089	9.83E-05	0.0017506	0.030911579	0.167001986	HCCS divergent transcript [Source:HGNC Symbol;Acc:HGNC:55698]	HCCS-DT	DOWN
ENSG00000187229	15	0	6.8873	9.96E-05	0.0017506	0.215395316	0	novel transcript, antisense to PSD3	-	UP
ENSG00000276375	33	6	2.3715	9.83E-05	0.0017506	0.473639102	0.090048163	zinc finger protein pseudogene	-	UP
ENSG00000277945	0	15	-6.9512	9.96E-05	0.0017506	0	1.536951614	novel transcript, sense intronic to HMGA2	-	DOWN
ENSG00000285840	15	0	6.8873	9.96E-05	0.0017506	0.302821341	0	novel transcript, antisense to HMGB1	-	UP
ENSG00000278338	33	6	2.3715	9.83E-05	0.0017506	0.452710863	0.08606929	VWA8 antisense RNA 1 (head to head) [Source:HGNC Symbol;Acc:HGNC:44270]	VWA8-AS1	UP
ENSG00000290577	15	0	6.8873	9.96E-05	0.0017506	0.097363992	0	novel transcript	-	UP
ENSG00000242061	15	0	6.8873	9.96E-05	0.0017506	1.010095844	0	ribosomal protein L26 (RPL26) pseudogene	-	UP
ENSG00000273565	15	0	6.8873	9.96E-05	0.0017506	0.368992477	0	novel transcript	-	UP
ENSG00000138615	15	0	6.8873	9.96E-05	0.0017506	0.07791863	0	cartilage intermediate layer protein [Source:HGNC Symbol;Acc:HGNC:1980]	CILP	UP
ENSG00000263167	15	0	6.8873	9.96E-05	0.0017506	1.222160164	0	novel transcript, antisense to AATK	-	UP
ENSG00000141579	0	15	-6.9512	9.96E-05	0.0017506	0	0.146492222	zinc finger protein 750 [Source:HGNC Symbol;Acc:HGNC:25843]	ZNF750	DOWN
ENSG00000101443	15	0	6.8873	9.96E-05	0.0017506	0.331402232	0	WAP four-disulfide core domain 2 [Source:HGNC Symbol;Acc:HGNC:15939]	WFDC2	UP
ENSG00000267091	0	15	-6.9512	9.96E-05	0.0017506	0	0.371882987	CTBP2 pseudogene 7 [Source:HGNC Symbol;Acc:HGNC:45199]	CTBP2P7	DOWN
ENSG00000217442	15	0	6.8873	9.96E-05	0.0017506	0.904748424	0	synaptonemal complex central element protein 3 [Source:HGNC Symbol;Acc:HGNC:35245]	SYCE3	UP
ENSG00000182586	15	0	6.8873	9.96E-05	0.0017506	0.190289023	0	long intergenic non-protein coding RNA 334 [Source:HGNC Symbol;Acc:HGNC:16425]	LINC00334	UP
ENSG00000071205	558	965	-0.8545	1.00E-04	0.0017562	1.530274072	2.767275069	Rho GTPase activating protein 10 [Source:HGNC Symbol;Acc:HGNC:26099]	ARHGAP10	STABLE
ENSG00000168412	308	149	0.9826	0.00010191	0.001789	1.114376592	0.563712324	melatonin receptor 1A [Source:HGNC Symbol;Acc:HGNC:7463]	MTNR1A	STABLE
ENSG00000156469	854	1457	-0.835	0.00010233	0.0017952	13.98587342	24.95061591	mitochondrial transcription termination factor 3 [Source:HGNC Symbol;Acc:HGNC:24258]	MTERF3	STABLE
ENSG00000182199	9121	4995	0.8043	0.00010306	0.0018072	58.58494302	33.54818621	serine hydroxymethyltransferase 2 [Source:HGNC Symbol;Acc:HGNC:10852]	SHMT2	STABLE
ENSG00000135069	19442	10671	0.8011	0.00010314	0.0018075	259.9446397	149.1883956	phosphoserine aminotransferase 1 [Source:HGNC Symbol;Acc:HGNC:19129]	PSAT1	STABLE
ENSG00000226913	28	4	2.7061	0.00010361	0.0018078	0.279382396	0.041734094	BSN divergent transcript [Source:HGNC Symbol;Acc:HGNC:42445]	BSN-DT	UP
ENSG00000145087	4	27	-2.7804	0.00010361	0.0018078	0.010577299	0.07465666	syntaxin binding protein 5L [Source:HGNC Symbol;Acc:HGNC:30757]	STXBP5L	DOWN
ENSG00000289210	27	4	2.6539	0.00010361	0.0018078	0.342667626	0.053083469	novel transcript	-	UP
ENSG00000287265	27	4	2.6539	0.00010361	0.0018078	0.228576224	0.035409295	novel transcript, antisense to DUSP22	-	UP
ENSG00000187066	28	4	2.7061	0.00010361	0.0018078	0.196772543	0.029393849	transmembrane protein 262 [Source:HGNC Symbol;Acc:HGNC:49389]	TMEM262	UP
ENSG00000279433	27	4	2.6539	0.00010361	0.0018078	0.353309478	0.054732024	TEC	-	UP
ENSG00000224715	28	4	2.7061	0.00010361	0.0018078	0.189242521	0.028269015	novel transcript	-	UP
ENSG00000255568	27	4	2.6539	0.00010361	0.0018078	0.754128374	0.116823847	BRWD1 antisense RNA 2 [Source:HGNC Symbol;Acc:HGNC:16423]	BRWD1-AS2	UP
ENSG00000188283	1517	813	0.8354	0.00010382	0.0018105	5.314599065	2.978279608	zinc finger protein 383 [Source:HGNC Symbol;Acc:HGNC:18609]	ZNF383	STABLE
ENSG00000236790	44	11	1.9238	0.00010419	0.0018152	0.054934437	0.014360669	long intergenic non-protein coding RNA 299 [Source:HGNC Symbol;Acc:HGNC:27940]	LINC00299	UP
ENSG00000261236	1124	1904	-0.8247	0.00010421	0.0018152	8.631125662	15.28826031	BOP1 ribosomal biogenesis factor [Source:HGNC Symbol;Acc:HGNC:15519]	BOP1	STABLE
ENSG00000135452	391	195	0.9388	0.00010496	0.0018274	2.19624191	1.145323113	tetraspanin 31 [Source:HGNC Symbol;Acc:HGNC:10539]	TSPAN31	STABLE
ENSG00000128050	11528	19192	-0.7998	0.00010556	0.0018368	45.23896204	78.75332434	phosphoribosylaminoimidazole carboxylase and phosphoribosylaminoimidazolesuccinocarboxamide synthase [Source:HGNC Symbol;Acc:HGNC:8587]	PAICS	STABLE
ENSG00000146278	1490	799	0.8345	0.00010562	0.0018368	14.68825199	8.236081242	proline rich nuclear receptor coactivator 1 [Source:HGNC Symbol;Acc:HGNC:17278]	PNRC1	STABLE
ENSG00000074047	26	70	-1.4887	0.00010644	0.0018501	0.099334814	0.279650868	GLI family zinc finger 2 [Source:HGNC Symbol;Acc:HGNC:4318]	GLI2	DOWN
ENSG00000149212	688	1180	-0.8426	0.00010714	0.0018613	1.918360887	3.440439114	sestrin 3 [Source:HGNC Symbol;Acc:HGNC:23060]	SESN3	STABLE
ENSG00000174799	780	1332	-0.8364	0.00010803	0.0018757	2.085950035	3.724804814	centrosomal protein 135 [Source:HGNC Symbol;Acc:HGNC:29086]	CEP135	STABLE
ENSG00000145817	4360	2381	0.8083	0.00010815	0.0018768	34.77483019	19.85765314	Yip1 domain family member 5 [Source:HGNC Symbol;Acc:HGNC:24877]	YIPF5	STABLE
ENSG00000001626	46	12	1.8636	0.00010855	0.0018796	0.080658744	0.022002137	CF transmembrane conductance regulator [Source:HGNC Symbol;Acc:HGNC:1884]	CFTR	UP
ENSG00000103319	46	12	1.8636	0.00010855	0.0018796	0.168961487	0.046089408	eukaryotic elongation factor 2 kinase [Source:HGNC Symbol;Acc:HGNC:24615]	EEF2K	UP
ENSG00000250917	46	12	1.8636	0.00010855	0.0018796	2.838411584	0.774263491	novel transcript, overlapping AHCY	-	UP
ENSG00000280179	46	12	1.8636	0.00010855	0.0018796	0.418624109	0.114192517	novel transcript	-	UP
ENSG00000117139	3419	1863	0.8115	0.00010865	0.0018804	4.050070948	2.30763109	lysine demethylase 5B [Source:HGNC Symbol;Acc:HGNC:18039]	KDM5B	STABLE
ENSG00000243943	557	960	-0.8496	0.00010941	0.0018924	3.733773373	6.729053611	zinc finger protein 512 [Source:HGNC Symbol;Acc:HGNC:29380]	ZNF512	STABLE
ENSG00000188167	202	93	1.0537	0.0001095	0.001893	1.382034174	0.665334981	transmembrane protein with metallophosphoesterase domain [Source:HGNC Symbol;Acc:HGNC:33865]	TMPPE	UP
ENSG00000139112	2407	1306	0.8176	0.00010973	0.001896	17.51640274	9.938068938	GABA type A receptor associated protein like 1 [Source:HGNC Symbol;Acc:HGNC:4068]	GABARAPL1	STABLE
ENSG00000006459	3140	1710	0.8123	0.00010989	0.0018976	9.875631021	5.623689238	lysine demethylase 7A [Source:HGNC Symbol;Acc:HGNC:22224]	KDM7A	STABLE
ENSG00000060762	965	511	0.8526	0.00011103	0.0019163	18.48213031	10.23376903	mitochondrial pyruvate carrier 1 [Source:HGNC Symbol;Acc:HGNC:21606]	MPC1	STABLE
ENSG00000143318	35	7	2.2378	0.00011245	0.0019315	0.478589686	0.100088303	calsequestrin 1 [Source:HGNC Symbol;Acc:HGNC:1512]	CASQ1	UP
ENSG00000288075	23	64	-1.5356	0.00011217	0.0019315	0.06719964	0.195528056	novel transcript	-	DOWN
ENSG00000248873	7	33	-2.2807	0.00011245	0.0019315	0.221527458	1.092027209	SERPINE1 mRNA binding protein 1 pseudogene 6 [Source:HGNC Symbol;Acc:HGNC:44635]	SERBP1P6	DOWN
ENSG00000187808	35	7	2.2378	0.00011245	0.0019315	0.639206162	0.13367831	sosondowah ankyrin repeat domain family member D [Source:HGNC Symbol;Acc:HGNC:32960]	SOWAHD	UP
ENSG00000120500	35	7	2.2378	0.00011245	0.0019315	0.600534004	0.125590733	arrestin 3 [Source:HGNC Symbol;Acc:HGNC:710]	ARR3	UP
ENSG00000272518	66	21	1.5821	0.00011217	0.0019315	2.122853555	0.706293795	novel transcript, sense intronic to MRPS28	-	UP
ENSG00000156384	394	689	-0.8705	0.00011207	0.0019315	6.434634918	11.76621846	SWI5 dependent homologous recombination repair protein 1 [Source:HGNC Symbol;Acc:HGNC:29574]	SFR1	STABLE
ENSG00000281333	7	33	-2.2807	0.00011245	0.0019315	0.212192796	1.046011674	novel transcript, antisense to KITLG	-	DOWN
ENSG00000213024	1343	2262	-0.8165	0.00011245	0.0019315	6.578892969	11.58669047	nucleoporin 62 [Source:HGNC Symbol;Acc:HGNC:8066]	NUP62	STABLE
ENSG00000075303	742	1266	-0.8351	0.00011266	0.0019339	4.304709006	7.680042009	solute carrier family 25 member 40 [Source:HGNC Symbol;Acc:HGNC:29680]	SLC25A40	STABLE
ENSG00000117593	2225	3723	-0.807	0.00011378	0.001948	8.925054667	15.61578792	aspartyl-tRNA synthetase 2, mitochondrial [Source:HGNC Symbol;Acc:HGNC:25538]	DARS2	STABLE
ENSG00000171793	1688	2833	-0.8114	0.00011369	0.001948	4.163507284	7.306736692	CTP synthase 1 [Source:HGNC Symbol;Acc:HGNC:2519]	CTPS1	STABLE
ENSG00000154175	64	20	1.6077	0.00011374	0.001948	0.171950001	0.056187822	ABI family member 3 binding protein [Source:HGNC Symbol;Acc:HGNC:17265]	ABI3BP	UP
ENSG00000277782	22	62	-1.5537	0.00011374	0.001948	1.668086298	4.915611142	novel transcript	-	DOWN
ENSG00000226648	64	20	1.6077	0.00011374	0.001948	0.224695526	0.073423392	PLCG1 antisense RNA 1 [Source:HGNC Symbol;Acc:HGNC:40450]	PLCG1-AS1	UP
ENSG00000138780	543	936	-0.8498	0.00011386	0.0019483	2.545402997	4.587991098	glutathione S-transferase C-terminal domain containing [Source:HGNC Symbol;Acc:HGNC:25806]	GSTCD	STABLE
ENSG00000287707	158	69	1.1295	0.00011399	0.0019495	1.146133346	0.523380031	novel transcript	-	UP
ENSG00000273456	14	48	-1.8326	0.00011427	0.0019511	0.300529244	1.077432165	novel transcript	-	DOWN
ENSG00000170482	50	14	1.7632	0.00011427	0.0019511	0.460424581	0.134805164	solute carrier family 23 member 1 [Source:HGNC Symbol;Acc:HGNC:10974]	SLC23A1	UP
ENSG00000179168	50	14	1.7632	0.00011427	0.0019511	0.603165616	0.176597521	gametogenetin [Source:HGNC Symbol;Acc:HGNC:18869]	GGN	UP
ENSG00000145833	4623	7696	-0.7997	0.00011437	0.0019519	14.81308572	25.78556774	DEAD-box helicase 46 [Source:HGNC Symbol;Acc:HGNC:18681]	DDX46	STABLE
ENSG00000144354	2222	3717	-0.8067	0.00011467	0.0019558	13.95601418	24.4118057	cell division cycle associated 7 [Source:HGNC Symbol;Acc:HGNC:14628]	CDCA7	STABLE
ENSG00000132330	138	262	-0.9886	0.00011493	0.0019594	0.347946847	0.6907567	selenocysteine lyase [Source:HGNC Symbol;Acc:HGNC:18161]	SCLY	STABLE
ENSG00000188389	62	19	1.6356	0.00011507	0.0019595	0.872044595	0.279441306	programmed cell death 1 [Source:HGNC Symbol;Acc:HGNC:8760]	PDCD1	UP
ENSG00000289584	62	19	1.6356	0.00011507	0.0019595	2.954244775	0.946669497	novel transcript	-	UP
ENSG00000134109	6411	3519	0.801	0.00011551	0.0019649	28.06756035	16.1097259	ER degradation enhancing alpha-mannosidase like protein 1 [Source:HGNC Symbol;Acc:HGNC:18967]	EDEM1	STABLE
ENSG00000081059	591	1015	-0.8445	0.00011548	0.0019649	1.727080748	3.10156724	transcription factor 7 [Source:HGNC Symbol;Acc:HGNC:11639]	TCF7	STABLE
ENSG00000274238	52	15	1.721	0.00011585	0.0019697	2.98390959	0.900043649	novel transcript, antisense to SNCA	-	UP
ENSG00000123933	1424	765	0.8319	0.00011628	0.001976	6.110954934	3.432815979	MAX dimerization protein 4 [Source:HGNC Symbol;Acc:HGNC:13906]	MXD4	STABLE
ENSG00000227630	16	52	-1.7568	0.00011673	0.0019825	0.092842176	0.315514023	long intergenic non-protein coding RNA 1132 [Source:HGNC Symbol;Acc:HGNC:49444]	LINC01132	DOWN
ENSG00000271122	573	984	-0.8444	0.00011795	0.0020022	4.023933243	7.225721853	HERPUD2 antisense RNA 1 [Source:HGNC Symbol;Acc:HGNC:55258]	HERPUD2-AS1	STABLE
ENSG00000143257	97	37	1.3232	0.00011833	0.0020077	0.881119639	0.351442976	nuclear receptor subfamily 1 group I member 3 [Source:HGNC Symbol;Acc:HGNC:7969]	NR1I3	UP
ENSG00000290763	62	132	-1.153	0.00011897	0.0020174	0.54538548	1.214159688	SDHA pseudogene 1 [Source:NCBI gene (formerly Entrezgene);Acc:255812]	SDHAP1	DOWN
ENSG00000174718	6670	3666	0.799	0.00011909	0.0020184	29.6013101	17.01247717	retroelement silencing factor 1 [Source:HGNC Symbol;Acc:HGNC:25559]	RESF1	STABLE
ENSG00000103995	924	1563	-0.8227	0.00012083	0.0020467	3.337806974	5.903889504	centrosomal protein 152 [Source:HGNC Symbol;Acc:HGNC:29298]	CEP152	STABLE
ENSG00000148400	4167	2284	0.803	0.00012116	0.0020512	9.80806208	5.621416983	notch receptor 1 [Source:HGNC Symbol;Acc:HGNC:7881]	NOTCH1	STABLE
ENSG00000164597	716	1220	-0.8331	0.00012194	0.0020634	2.514978662	4.480960435	component of oligomeric golgi complex 5 [Source:HGNC Symbol;Acc:HGNC:14857]	COG5	STABLE
ENSG00000197594	66	139	-1.1374	0.00012229	0.0020682	0.17041554	0.375292647	ectonucleotide pyrophosphatase/phosphodiesterase 1 [Source:HGNC Symbol;Acc:HGNC:3356]	ENPP1	DOWN
ENSG00000242802	919	488	0.8486	0.00012259	0.0020721	3.227639908	1.792170744	adaptor related protein complex 5 subunit zeta 1 [Source:HGNC Symbol;Acc:HGNC:22197]	AP5Z1	STABLE
ENSG00000152455	964	1628	-0.8203	0.00012327	0.0020825	7.975592114	14.08413886	SUV39H2 histone lysine methyltransferase [Source:HGNC Symbol;Acc:HGNC:17287]	SUV39H2	STABLE
ENSG00000163512	2151	1170	0.814	0.0001235	0.0020854	10.11532396	5.753276465	5-azacytidine induced 2 [Source:HGNC Symbol;Acc:HGNC:24002]	AZI2	STABLE
ENSG00000287910	8	35	-2.1759	0.00012456	0.0021021	0.15647108	0.715817208	novel transcript	-	DOWN
ENSG00000126878	1427	2392	-0.8096	0.00012527	0.002113	7.942834054	13.92203392	allograft inflammatory factor 1 like [Source:HGNC Symbol;Acc:HGNC:28904]	AIF1L	STABLE
ENSG00000273033	287	140	0.9706	0.00012556	0.0021167	1.545837693	0.788496969	long intergenic non-protein coding RNA 2035 [Source:HGNC Symbol;Acc:HGNC:52875]	LINC02035	STABLE
ENSG00000291132	24	3	2.8856	0.00012611	0.0021215	0.202481455	0.026465814	novel transcript	-	UP
ENSG00000189350	37	89	-1.3277	0.00012603	0.0021215	0.102249372	0.257181029	TOG array regulator of axonemal microtubules 2 [Source:HGNC Symbol;Acc:HGNC:33715]	TOGARAM2	DOWN
ENSG00000112559	178	328	-0.9457	0.00012608	0.0021215	2.071035171	3.990536724	MyoD family inhibitor [Source:HGNC Symbol;Acc:HGNC:6967]	MDFI	STABLE
ENSG00000227060	24	3	2.8856	0.00012611	0.0021215	0.252451914	0.032997321	long intergenic non-protein coding RNA 629 [Source:HGNC Symbol;Acc:HGNC:44262]	LINC00629	UP
ENSG00000149929	968	1633	-0.8188	0.00012667	0.0021298	8.019934011	14.14723666	HIRA interacting protein 3 [Source:HGNC Symbol;Acc:HGNC:4917]	HIRIP3	STABLE
ENSG00000141577	166	307	-0.9509	0.00012704	0.002135	1.234527628	2.387377505	centrosomal protein 131 [Source:HGNC Symbol;Acc:HGNC:29511]	CEP131	STABLE
ENSG00000172197	274	487	-0.8938	0.00012775	0.0021457	1.868572214	3.472788072	membrane bound O-acyltransferase domain containing 1 [Source:HGNC Symbol;Acc:HGNC:21579]	MBOAT1	STABLE
ENSG00000280187	240	430	-0.9054	0.00012813	0.0021511	2.245084577	4.206103126	TEC	-	STABLE
ENSG00000242759	30	5	2.4918	0.00012857	0.002155	0.047528816	0.008283154	long intergenic non-protein coding RNA 882 [Source:HGNC Symbol;Acc:HGNC:48568]	LINC00882	UP
ENSG00000134539	30	5	2.4918	0.00012857	0.002155	0.050818054	0.008856391	killer cell lectin like receptor D1 [Source:HGNC Symbol;Acc:HGNC:6378]	KLRD1	UP
ENSG00000259065	30	5	2.4918	0.00012857	0.002155	0.406264444	0.070802332	MIDEAS antisense RNA 1 [Source:HGNC Symbol;Acc:HGNC:56194]	MIDEAS-AS1	UP
ENSG00000170515	4038	6698	-0.7945	0.00012893	0.0021599	33.26815556	57.70288779	proliferation-associated 2G4 [Source:HGNC Symbol;Acc:HGNC:8550]	PA2G4	STABLE
ENSG00000213445	262	467	-0.8979	0.00012914	0.0021623	1.661143001	3.096083082	signal-induced proliferation-associated 1 [Source:HGNC Symbol;Acc:HGNC:10885]	SIPA1	STABLE
ENSG00000083123	665	1132	-0.8317	0.00013231	0.0022143	4.817990934	8.575920695	branched chain keto acid dehydrogenase E1 subunit beta [Source:HGNC Symbol;Acc:HGNC:987]	BCKDHB	STABLE
ENSG00000163584	3516	5830	-0.794	0.00013312	0.0022265	50.56251195	87.66744028	ribosomal protein L22 like 1 [Source:HGNC Symbol;Acc:HGNC:27610]	RPL22L1	STABLE
ENSG00000103187	1009	1697	-0.8144	0.00013452	0.0022489	4.401752969	7.741165246	coactosin like F-actin binding protein 1 [Source:HGNC Symbol;Acc:HGNC:18304]	COTL1	STABLE
ENSG00000160447	446	770	-0.852	0.00013536	0.0022616	3.877005656	6.999101592	protein kinase N3 [Source:HGNC Symbol;Acc:HGNC:17999]	PKN3	STABLE
ENSG00000214357	262	466	-0.8949	0.00013626	0.0022756	1.202370817	2.236212386	neuralized E3 ubiquitin protein ligase 1B [Source:HGNC Symbol;Acc:HGNC:35422]	NEURL1B	STABLE
ENSG00000261654	71	24	1.4956	0.00013751	0.002294	0.349896525	0.123675171	novel transcript, sense overlapping C1orf103	-	UP
ENSG00000257433	71	24	1.4956	0.00013751	0.002294	0.324018367	0.114528222	RPAP3 divergent transcript [Source:HGNC Symbol;Acc:HGNC:55477]	RPAP3-DT	UP
ENSG00000158169	563	962	-0.8372	0.00013767	0.0022955	0.899299845	1.606797665	FA complementation group C [Source:HGNC Symbol;Acc:HGNC:3584]	FANCC	STABLE
ENSG00000183020	346	173	0.9351	0.00013783	0.0022969	0.699321615	0.3656259	adaptor related protein complex 2 subunit alpha 2 [Source:HGNC Symbol;Acc:HGNC:562]	AP2A2	STABLE
ENSG00000166165	1383	2311	-0.8051	0.00013834	0.0023019	17.11762758	29.90965027	creatine kinase B [Source:HGNC Symbol;Acc:HGNC:1991]	CKB	STABLE
ENSG00000205362	130	247	-0.9897	0.0001383	0.0023019	9.682635916	19.23699354	metallothionein 1A [Source:HGNC Symbol;Acc:HGNC:7393]	MT1A	STABLE
ENSG00000219665	130	247	-0.9897	0.0001383	0.0023019	0.650988764	1.293353046	ZNF433 and ZNF878 antisense RNA 1 [Source:HGNC Symbol;Acc:HGNC:53776]	ZNF433-AS1	STABLE
ENSG00000166881	3703	6128	-0.7911	0.00013944	0.002319	19.06094928	32.98371479	nuclear envelope integral membrane protein 1 [Source:HGNC Symbol;Acc:HGNC:29001]	NEMP1	STABLE
ENSG00000135679	16768	9300	0.786	0.00013962	0.0023207	59.54355689	34.53237541	MDM2 proto-oncogene [Source:HGNC Symbol;Acc:HGNC:6973]	MDM2	STABLE
ENSG00000165644	40	94	-1.2943	0.00014064	0.0023361	0.618339594	1.519444757	catechol-O-methyltransferase domain containing 1 [Source:HGNC Symbol;Acc:HGNC:26309]	COMTD1	DOWN
ENSG00000128973	758	1282	-0.8224	0.0001407	0.0023361	3.044261624	5.38382319	CLN6 transmembrane ER protein [Source:HGNC Symbol;Acc:HGNC:2077]	CLN6	STABLE
ENSG00000136826	1072	576	0.8316	0.00014197	0.002356	8.634195559	4.851092718	KLF transcription factor 4 [Source:HGNC Symbol;Acc:HGNC:6348]	KLF4	STABLE
ENSG00000173212	41	10	1.9582	0.00014262	0.0023591	0.182341186	0.046504065	mab-21 like 3 [Source:HGNC Symbol;Acc:HGNC:26787]	MAB21L3	UP
ENSG00000228084	1	18	-4.0706	0.00014282	0.0023591	0.018714974	0.352250586	novel transcript	-	DOWN
ENSG00000272081	18	1	3.9494	0.00014282	0.0023591	1.074709262	0.062432178	FCHO2 divergent transcript [Source:HGNC Symbol;Acc:HGNC:55232]	FCHO2-DT	UP
ENSG00000236345	41	10	1.9582	0.00014262	0.0023591	0.750643541	0.191443176	S-phase cancer associated transcript 8 [Source:HGNC Symbol;Acc:HGNC:40967]	SCAT8	UP
ENSG00000130055	18	1	3.9494	0.00014282	0.0023591	0.201253364	0.011691242	glycerophosphodiester phosphodiesterase domain containing 2 [Source:HGNC Symbol;Acc:HGNC:25974]	GDPD2	UP
ENSG00000198569	41	10	1.9582	0.00014262	0.0023591	0.524864038	0.133860658	solute carrier family 34 member 3 [Source:HGNC Symbol;Acc:HGNC:20305]	SLC34A3	UP
ENSG00000152270	18	1	3.9494	0.00014282	0.0023591	0.045665437	0.002652804	phosphodiesterase 3B [Source:HGNC Symbol;Acc:HGNC:8779]	PDE3B	UP
ENSG00000235768	1	18	-4.0706	0.00014282	0.0023591	0.016188144	0.304690957	bromodomain containing 7 pseudogene 5 [Source:HGNC Symbol;Acc:HGNC:37631]	BRD7P5	DOWN
ENSG00000277690	1	18	-4.0706	0.00014282	0.0023591	0.062754891	1.181163666	transmembrane protein 191A (pseudogene) TMEM191A pseudogene	-	DOWN
ENSG00000240244	21	2	3.2511	0.0001437	0.0023664	0.611442025	0.060891403	glyceraldehyde 3 phosphate dehydrogenase pseudogene 33 [Source:HGNC Symbol;Acc:HGNC:37785]	GAPDHP33	UP
ENSG00000000938	21	2	3.2511	0.0001437	0.0023664	0.183143339	0.018238614	FGR proto-oncogene, Src family tyrosine kinase [Source:HGNC Symbol;Acc:HGNC:3697]	FGR	UP
ENSG00000121904	21	2	3.2511	0.0001437	0.0023664	0.034194036	0.003405266	CUB and Sushi multiple domains 2 [Source:HGNC Symbol;Acc:HGNC:19290]	CSMD2	UP
ENSG00000188822	21	2	3.2511	0.0001437	0.0023664	0.117643071	0.011715668	cannabinoid receptor 2 [Source:HGNC Symbol;Acc:HGNC:2160]	CNR2	UP
ENSG00000287534	2	21	-3.3757	0.0001437	0.0023664	0.020881273	0.229264216	novel transcript, sense intronic to RP11-231C18.3	-	DOWN
ENSG00000145908	21	2	3.2511	0.0001437	0.0023664	0.140419581	0.013983902	zinc finger protein 300 [Source:HGNC Symbol;Acc:HGNC:13091]	ZNF300	UP
ENSG00000169896	96	37	1.3083	0.00014553	0.0023952	0.497802509	0.200621544	integrin subunit alpha M [Source:HGNC Symbol;Acc:HGNC:6149]	ITGAM	UP
ENSG00000198825	726	1229	-0.8237	0.00014575	0.0023976	2.863113225	5.068083732	inositol polyphosphate-5-phosphatase F [Source:HGNC Symbol;Acc:HGNC:17054]	INPP5F	STABLE
ENSG00000139437	598	1018	-0.8318	0.00014609	0.002402	1.948077047	3.467709591	trichoplein keratin filament binding [Source:HGNC Symbol;Acc:HGNC:28135]	TCHP	STABLE
ENSG00000236792	23	63	-1.5129	0.00014713	0.0024179	1.531332661	4.386036637	pseudogene similar to ATP-binding cassette, sub-family E (OABP), member (ABCE1)	-	DOWN
ENSG00000184047	266	129	0.979	0.0001477	0.0024247	1.127243741	0.571631171	diablo IAP-binding mitochondrial protein [Source:HGNC Symbol;Acc:HGNC:21528]	DIABLO	STABLE
ENSG00000185100	372	188	0.9197	0.00014768	0.0024247	1.895984982	1.001935579	adenylosuccinate synthase 1 [Source:HGNC Symbol;Acc:HGNC:20093]	ADSS1	STABLE
ENSG00000198945	226	405	-0.9056	0.00014864	0.0024377	1.304211405	2.44390643	L3MBTL histone methyl-lysine binding protein 3 [Source:HGNC Symbol;Acc:HGNC:23035]	L3MBTL3	STABLE
ENSG00000170325	625	1061	-0.8278	0.00014865	0.0024377	2.782108232	4.938549193	PR/SET domain 10 [Source:HGNC Symbol;Acc:HGNC:13995]	PRDM10	STABLE
ENSG00000156398	256	454	-0.8906	0.00014891	0.0024395	0.93983924	1.742847779	sideroflexin 2 [Source:HGNC Symbol;Acc:HGNC:16086]	SFXN2	STABLE
ENSG00000262823	11	41	-1.9502	0.00014883	0.0024395	0.306367125	1.194052242	novel transcript, antisense to SPNS3	-	DOWN
ENSG00000170915	60	127	-1.1445	0.00014922	0.0024434	0.351547064	0.778083027	progestin and adipoQ receptor family member 8 [Source:HGNC Symbol;Acc:HGNC:15708]	PAQR8	DOWN
ENSG00000291150	90	179	-1.0553	0.00015048	0.0024616	0.681873074	1.418090864	LSP1 pseudogene 5 [Source:NCBI gene (formerly Entrezgene);Acc:645166]	LSP1P5	DOWN
ENSG00000163449	6	30	-2.3618	0.00015064	0.0024616	0.048778609	0.255028906	transmembrane protein 169 [Source:HGNC Symbol;Acc:HGNC:25130]	TMEM169	DOWN
ENSG00000250290	6	30	-2.3618	0.00015064	0.0024616	0.097557217	0.510057812	non-SMC condensin I complex subunit G pseudogene 1 [Source:HGNC Symbol;Acc:HGNC:51904]	NCAPGP1	DOWN
ENSG00000279347	6	30	-2.3618	0.00015064	0.0024616	0.107253813	0.560754468	TEC	-	DOWN
ENSG00000132646	5011	8257	-0.7849	0.0001508	0.002463	105.344573	181.5097863	proliferating cell nuclear antigen [Source:HGNC Symbol;Acc:HGNC:8729]	PCNA	STABLE
ENSG00000237523	180	329	-0.934	0.00015117	0.0024677	2.116007873	4.044181782	long intergenic non-protein coding RNA 857 [Source:HGNC Symbol;Acc:HGNC:45114]	LINC00857	STABLE
ENSG00000169105	251	445	-0.8902	0.00015207	0.0024811	3.403767567	6.310099123	carbohydrate sulfotransferase 14 [Source:HGNC Symbol;Acc:HGNC:24464]	CHST14	STABLE
ENSG00000197694	40254	22430	0.7793	0.00015333	0.0025002	72.01332106	41.95880081	spectrin alpha, non-erythrocytic 1 [Source:HGNC Symbol;Acc:HGNC:11273]	SPTAN1	STABLE
ENSG00000208028	45	12	1.832	0.00015341	0.0025002	13.68315401	3.815442769	microRNA 616 [Source:HGNC Symbol;Acc:HGNC:32872]	MIR616	UP
ENSG00000133121	272	480	-0.8835	0.00015347	0.0025002	0.95666411	1.765313373	StAR related lipid transfer domain containing 13 [Source:HGNC Symbol;Acc:HGNC:19164]	STARD13	STABLE
ENSG00000095002	3510	5790	-0.7865	0.00015377	0.0025038	7.57106503	13.05925554	mutS homolog 2 [Source:HGNC Symbol;Acc:HGNC:7325]	MSH2	STABLE
ENSG00000164032	7225	11881	-0.782	0.00015394	0.0025053	93.87661681	161.421943	H2A.Z variant histone 1 [Source:HGNC Symbol;Acc:HGNC:4741]	H2AZ1	STABLE
ENSG00000116701	133	251	-0.98	0.00015499	0.0025203	0.908267705	1.792362914	neutrophil cytosolic factor 2 [Source:HGNC Symbol;Acc:HGNC:7661]	NCF2	STABLE
ENSG00000129167	59	18	1.6417	0.00015502	0.0025203	0.307237486	0.098013228	tryptophan hydroxylase 1 [Source:HGNC Symbol;Acc:HGNC:12008]	TPH1	UP
ENSG00000181722	417	213	0.9044	0.00015631	0.0025399	0.347812087	0.185771127	zinc finger and BTB domain containing 20 [Source:HGNC Symbol;Acc:HGNC:13503]	ZBTB20	STABLE
ENSG00000254694	57	17	1.6739	0.00015695	0.0025478	4.644208625	1.448357534	novel transcript	-	UP
ENSG00000154263	57	17	1.6739	0.00015695	0.0025478	0.200024214	0.062380182	ATP binding cassette subfamily A member 10 [Source:HGNC Symbol;Acc:HGNC:30]	ABCA10	UP
ENSG00000058600	167	306	-0.9376	0.0001572	0.0025506	0.519252727	0.994886959	RNA polymerase III subunit E [Source:HGNC Symbol;Acc:HGNC:30347]	POLR3E	STABLE
ENSG00000115840	14	47	-1.8023	0.00015843	0.0025653	0.067405678	0.236622641	solute carrier family 25 member 12 [Source:HGNC Symbol;Acc:HGNC:10982]	SLC25A12	DOWN
ENSG00000240401	49	14	1.7342	0.00015843	0.0025653	0.275494688	0.082306698	novel transcript, antisense to CCDC88A	-	UP
ENSG00000172922	310	542	-0.8702	0.00015834	0.0025653	1.83897578	3.362045591	ribonuclease H2 subunit C [Source:HGNC Symbol;Acc:HGNC:24116]	RNASEH2C	STABLE
ENSG00000219200	14	47	-1.8023	0.00015843	0.0025653	0.230814523	0.810257294	ribonuclease K [Source:HGNC Symbol;Acc:HGNC:33911]	RNASEK	DOWN
ENSG00000253305	51	15	1.693	0.00015926	0.0025748	0.221928995	0.068253531	protocadherin gamma subfamily B, 6 [Source:HGNC Symbol;Acc:HGNC:8713]	PCDHGB6	UP
ENSG00000196456	16	51	-1.7288	0.0001592	0.0025748	0.185720889	0.619014672	zinc finger protein 775 [Source:HGNC Symbol;Acc:HGNC:28501]	ZNF775	DOWN
ENSG00000261371	15	49	-1.7636	0.00015926	0.0025748	0.057153078	0.195224556	platelet and endothelial cell adhesion molecule 1 [Source:HGNC Symbol;Acc:HGNC:8823]	PECAM1	DOWN
ENSG00000284428	105	203	-1.0146	0.00015943	0.0025763	0.608319359	1.229782681	novel transcript	-	DOWN
ENSG00000145730	2178	3601	-0.7898	0.00015957	0.0025771	8.539102942	14.76275769	peptidylglycine alpha-amidating monooxygenase [Source:HGNC Symbol;Acc:HGNC:8596]	PAM	STABLE
ENSG00000288899	129	55	1.1637	0.00016004	0.0025834	4.318761662	1.925405521	novel transcript	-	UP
ENSG00000166897	42	97	-1.2694	0.00016026	0.0025857	0.140914747	0.340305436	extracellular leucine rich repeat and fibronectin type III domain containing 2 [Source:HGNC Symbol;Acc:HGNC:29396]	ELFN2	DOWN
ENSG00000278828	420	215	0.9013	0.00016061	0.00259	9.910252342	5.304737263	H3 clustered histone 10 [Source:HGNC Symbol;Acc:HGNC:4775]	H3C10	STABLE
ENSG00000165215	152	67	1.116	0.00016188	0.0026093	3.519002663	1.621962491	claudin 3 [Source:HGNC Symbol;Acc:HGNC:2045]	CLDN3	UP
ENSG00000171161	398	686	-0.8496	0.00016239	0.0026161	3.137912285	5.655510842	zinc finger protein 672 [Source:HGNC Symbol;Acc:HGNC:26179]	ZNF672	STABLE
ENSG00000113318	971	1623	-0.8055	0.00016273	0.0026202	5.374263366	9.393084546	mutS homolog 3 [Source:HGNC Symbol;Acc:HGNC:7326]	MSH3	STABLE
ENSG00000203783	169	309	-0.9345	0.00016282	0.0026204	4.079067897	7.798708818	proline rich 9 [Source:HGNC Symbol;Acc:HGNC:32057]	PRR9	STABLE
ENSG00000108861	2589	4270	-0.7862	0.0001638	0.0026348	15.28157568	26.35445001	dual specificity phosphatase 3 [Source:HGNC Symbol;Acc:HGNC:3069]	DUSP3	STABLE
ENSG00000163257	1511	2506	-0.7942	0.00016426	0.0026409	9.253870585	16.04833643	DDB1 and CUL4 associated factor 16 [Source:HGNC Symbol;Acc:HGNC:25987]	DCAF16	STABLE
ENSG00000174028	150	277	-0.9487	0.00016516	0.002654	6.496651682	12.54492557	family with sequence similarity 3 member C2, pseudogene [Source:HGNC Symbol;Acc:HGNC:34501]	FAM3C2P	STABLE
ENSG00000230863	26	4	2.5997	0.00016562	0.0026548	0.355194425	0.057140335	histidine acid phosphatase domain containing 1 (HISPPD1) pseudogene	-	UP
ENSG00000050628	26	4	2.5997	0.00016562	0.0026548	0.074546978	0.011992416	prostaglandin E receptor 3 [Source:HGNC Symbol;Acc:HGNC:9595]	PTGER3	UP
ENSG00000260498	26	4	2.5997	0.00016562	0.0026548	0.602407513	0.096909649	novel transcript	-	UP
ENSG00000172006	435	224	0.8927	0.0001653	0.0026548	2.269633364	1.222093586	zinc finger protein 554 [Source:HGNC Symbol;Acc:HGNC:26629]	ZNF554	STABLE
ENSG00000215481	26	4	2.5997	0.00016562	0.0026548	0.439464048	0.070696838	BCR pseudogene 3 [Source:HGNC Symbol;Acc:HGNC:1016]	BCRP3	UP
ENSG00000136824	3082	5074	-0.7836	0.0001661	0.0026609	14.04991799	24.18697825	structural maintenance of chromosomes 2 [Source:HGNC Symbol;Acc:HGNC:14011]	SMC2	STABLE
ENSG00000153406	41	95	-1.2741	0.00016617	0.0026609	0.352870366	0.8549583	NmrA like redox sensor 1 [Source:HGNC Symbol;Acc:HGNC:24987]	NMRAL1	DOWN
ENSG00000166833	252	445	-0.8845	0.00016728	0.0026773	0.49021826	0.905188339	neuron navigator 2 [Source:HGNC Symbol;Acc:HGNC:15997]	NAV2	STABLE
ENSG00000154511	241	427	-0.8893	0.0001683	0.0026923	2.299659163	4.260536613	divergent protein kinase domain 1A [Source:HGNC Symbol;Acc:HGNC:32213]	DIPK1A	STABLE
ENSG00000095587	207	98	1.0135	0.0001688	0.002699	0.748488822	0.370536543	tolloid like 2 [Source:HGNC Symbol;Acc:HGNC:11844]	TLL2	UP
ENSG00000213131	7	32	-2.2365	0.00016937	0.0027026	0.291615241	1.393965908	tyrosine 3-monooxygenase/tryptophan 5-monooxygenase activation protein zeta pseudogene 4 [Source:HGNC Symbol;Acc:HGNC:30851]	YWHAZP4	DOWN
ENSG00000287825	34	7	2.1961	0.00016937	0.0027026	0.785911562	0.169193158	novel transcript, antisense to CNPY3	-	UP
[truncated: 29,931 more rows]
